# Supplementary material for: Component Identification and Analysis of Vesicular Fluid From Swine Infected by Foot-and-Mouth Disease Virus
Source: Front Vet Sci. 2022 Mar 17;9:860978. doi: 10.3389/fvets.2022.860978 (PMC8968935; doi:10.3389/fvets.2022.860978)
Supplement: Supplementary file 1 [file Table_1.XLSX]

## Sheet: 1
Protein IDs	Protein ID	Fasta headers	Protein name	Organism	Gene name	Biological Process	Cell Component	Molecular Function	KEGG Pathways	Number of proteins	Peptides	Unique peptides	Peptides R1638-1	Peptides R1638-2	Peptides R1638-3	Unique peptides R1638-1	Unique peptides R1638-2	Unique peptides R1638-3	Sequence coverage [%]	Mol. weight [kDa]	Sequence length	Sequence coverage R1638-1 [%]	Sequence coverage R1638-2 [%]	Sequence coverage R1638-3 [%]	iBAQ R1638-1	iBAQ R1638-2	iBAQ R1638-3	Ratio（R1638-1/总的iBAQ）	Ratio（R1638-1/总的iBAQ）	Ratio（R1638-1/总的iBAQ）
lcl|JN998085.1_prot_AET43040.1_1[protein=polyprotein][protein_id=AET43040.1][location=1113..8111][gbkey=CDS]	JN998085.1	lcl|JN998085.1_prot_AET43040.1_1 [protein=polyprotein] [protein_id=AET43040.1] [location=1113..8111] [gbkey=CDS]								1	20	14	17	19	17	12	13	11	10.2	259.03	2332	9.1	9.6	9.1	9893700	8805000	9058400	3.66436e-05	3.33754e-05	3.0362e-05
lcl|KT968663.1_prot_AMR60831.1_1[protein=polyprotein][protein_id=AMR60831.1][location=1006..8004][gbkey=CDS]	KT968663.1	lcl|KT968663.1_prot_AMR60831.1_1 [protein=polyprotein] [protein_id=AMR60831.1] [location=1006..8004] [gbkey=CDS]		polyprotein] [protein_id						1	7	1	6	7	7	1	1	1	3.6	259.4	2332	3	3.6	3.6	649860	664720	0	2.40691e-06	2.51962e-06	0
tr|A0A286ZT13|A0A286ZT13_PIGSerumalbuminOS=SusscrofaOX=9823GN=ALBPE=1SV=1;tr|A0A481DAS4|A0A481DAS4_PIGSerumalbuminpreproprotein(Fragment)OS=SusscrofaOX=9823PE=4SV=1;tr|F1RUN2|F1RUN2_PIGSerumalbuminOS=SusscrofaOX=9823GN=ALBPE=1SV=1;tr|A0A480MGB9|A0A480MGB9_PIGSerumalbuminpreproprotein(Fragment)OS=SusscrofaOX=9823PE=4SV=1;tr|A0A480QLS0|A0A480QLS0_PIGSerumalbuminpreproproteinOS=SusscrofaOX=9823PE=4S…	A0A286ZT13	tr|A0A286ZT13|A0A286ZT13_PIG Serum albumin OS=Sus scrofa OX=9823 GN=ALB PE=1 SV=1;tr|A0A481DAS4|A0A481DAS4_PIG Serum albumin preproprotein (Fragment) OS=Sus scrofa OX=9823 PE=4 SV=1;tr|F1RUN2|F1RUN2_PIG Serum albumin OS=Sus scrofa OX=9823 GN=ALB PE=1 SV=1;	Serum albumin	Sus scrofa	ALB	GO:0006810,transport|GO:0051179,localization|GO:0051234,establishment of localization	GO:0005576,extracellular region|GO:0005615,extracellular space|GO:0044421,extracellular region part	GO:0043169,cation binding|GO:0046872,metal ion binding|GO:0005488,binding|GO:0043167,ion binding	ssc04390,Hippo signaling pathway	48	77	5	77	77	76	5	5	5	87.4	68.17	595	87.4	87.4	87.4	27075000000	27555000000	30849000000	0.100279	0.104447	0.1034
sp|P01965|HBA_PIGHemoglobinsubunitalphaOS=SusscrofaOX=9823GN=HBAPE=1SV=1;tr|F1RGX4|F1RGX4_PIGGLOBINdomain-containingproteinOS=SusscrofaOX=9823GN=LOC110259958PE=1SV=1;tr|A0A480XAZ4|A0A480XAZ4_PIGHemoglobinsubunitalphaOS=SusscrofaOX=9823PE=3SV=1;tr|A0A480LXP1|A0A480LXP1_PIGHemoglobinsubunitalpha(Fragment)OS=SusscrofaOX=9823PE=3SV=1;tr|A0A481D313|A0A481D313_PIGHemoglobinsubunitalpha(Fragment)OS=Suss…	P01965	sp|P01965|HBA_PIG Hemoglobin subunit alpha OS=Sus scrofa OX=9823 GN=HBA PE=1 SV=1;tr|F1RGX4|F1RGX4_PIG GLOBIN domain-containing protein OS=Sus scrofa OX=9823 GN=LOC110259958 PE=1 SV=1;tr|A0A480XAZ4|A0A480XAZ4_PIG Hemoglobin subunit alpha OS=Sus scrofa OX=9	Hemoglobin subunit alpha	Sus scrofa	HBA	GO:0006810,transport|GO:0015669,gas transport|GO:0044765,single-organism transport|GO:0015671,oxygen transport|GO:1902578,single-organism localization|GO:0051234,establishment of localization|GO:0051179,localization|GO:0044699,single-organism process	GO:0043234,protein complex|GO:0005737,cytoplasm|GO:0032991,macromolecular complex|GO:0005829,cytosol|GO:0044464,cell part|GO:0005623,cell|GO:0005833,hemoglobin complex|GO:0044444,cytoplasmic part|GO:0044445,cytosolic part|GO:0044424,intracellular part|GO:0005622,intracellular	GO:0043169,cation binding|GO:0005344,oxygen transporter activity|GO:0022892,substrate-specific transporter activity|GO:0046914,transition metal ion binding|GO:0020037,heme binding|GO:0046906,tetrapyrrole binding|GO:0005215,transporter activity|GO:0043167,ion binding|GO:0019825,oxygen binding|GO:0005488,binding|GO:0097159,organic cyclic compound binding|GO:0005506,iron ion binding|GO:0046872,metal…	ssc05144,Malaria|ssc05143,African trypanosomiasis	26	11	11	11	11	11	11	11	11	91.5	15.039	141	91.5	91.5	91.5	12131000000	11125000000	13076000000	0.04493	0.0421694	0.0438282
tr|F1RII7|F1RII7_PIGHemoglobinsubunitbetaOS=SusscrofaOX=9823GN=HBBPE=3SV=1;tr|A0A481D3L3|A0A481D3L3_PIGHemoglobinsubunitbetaOS=SusscrofaOX=9823PE=3SV=1;sp|P02067|HBB_PIGHemoglobinsubunitbetaOS=SusscrofaOX=9823GN=HBBPE=1SV=3;tr|A0A481D117|A0A481D117_PIGHemoglobinsubunitbetaOS=SusscrofaOX=9823PE=3SV=1;tr|A0A481D0N0|A0A481D0N0_PIGHemoglobinsubunitbeta(Fragment)OS=SusscrofaOX=9823PE=3SV=1;tr|A0A480XV…	F1RII7	tr|F1RII7|F1RII7_PIG Hemoglobin subunit beta OS=Sus scrofa OX=9823 GN=HBB PE=3 SV=1;tr|A0A481D3L3|A0A481D3L3_PIG Hemoglobin subunit beta OS=Sus scrofa OX=9823 PE=3 SV=1;sp|P02067|HBB_PIG Hemoglobin subunit beta OS=Sus scrofa OX=9823 GN=HBB PE=1 SV=3;tr|A0A	Hemoglobin subunit beta	Sus scrofa	HBB	GO:0006810,transport|GO:0015669,gas transport|GO:0044765,single-organism transport|GO:0015671,oxygen transport|GO:1902578,single-organism localization|GO:0051234,establishment of localization|GO:0051179,localization|GO:0044699,single-organism process	GO:0043234,protein complex|GO:0005737,cytoplasm|GO:0032991,macromolecular complex|GO:0005829,cytosol|GO:0044464,cell part|GO:0005623,cell|GO:0005833,hemoglobin complex|GO:0044444,cytoplasmic part|GO:0044445,cytosolic part|GO:0044424,intracellular part|GO:0005622,intracellular	GO:0043169,cation binding|GO:0005344,oxygen transporter activity|GO:0022892,substrate-specific transporter activity|GO:0046914,transition metal ion binding|GO:0020037,heme binding|GO:0046906,tetrapyrrole binding|GO:0005215,transporter activity|GO:0043167,ion binding|GO:0019825,oxygen binding|GO:0005488,binding|GO:0097159,organic cyclic compound binding|GO:0005506,iron ion binding|GO:0046872,metal…	ssc05144,Malaria|ssc05143,African trypanosomiasis	28	14	9	14	14	14	9	9	9	87.8	16.166	147	87.8	87.8	87.8	11106000000	13361000000	14328000000	0.0411337	0.0506449	0.0480246
tr|A0A287A8U7|A0A287A8U7_PIGUncharacterizedproteinOS=SusscrofaOX=9823PE=4SV=1;tr|A0A286ZWN6|A0A286ZWN6_PIGUncharacterizedproteinOS=SusscrofaOX=9823PE=4SV=1;sp|P01846|LAC_PIGIglambdachainCregionOS=SusscrofaOX=9823PE=1SV=1;tr|A0A0A0MY58|A0A0A0MY58_PIGIg-likedomain-containingproteinOS=SusscrofaOX=9823PE=4SV=2;tr|A0A287A1M4|A0A287A1M4_PIGUncharacterizedproteinOS=SusscrofaOX=9823PE=4SV=1;tr|A0A481B4Z2…	A0A287A8U7	tr|A0A287A8U7|A0A287A8U7_PIG Uncharacterized protein OS=Sus scrofa OX=9823 PE=4 SV=1;tr|A0A286ZWN6|A0A286ZWN6_PIG Uncharacterized protein OS=Sus scrofa OX=9823 PE=4 SV=1;sp|P01846|LAC_PIG Ig lambda chain C region OS=Sus scrofa OX=9823 PE=1 SV=1;tr|A0A0A0MY	Uncharacterized protein	Sus scrofa						8	10	4	10	9	10	4	4	4	59.1	23.144	220	59.1	50	59.1	10336000000	9971900000	11410000000	0.0382818	0.0377985	0.0382441
sp|P09571|TRFE_PIGSerotransferrinOS=SusscrofaOX=9823GN=TFPE=1SV=2;tr|A0A480SV75|A0A480SV75_PIGSerotransferrinisoform1OS=SusscrofaOX=9823PE=3SV=1;tr|A0A480RB65|A0A480RB65_PIGSerotransferrinisoform1OS=SusscrofaOX=9823PE=3SV=1;tr|A0A288CFV5|A0A288CFV5_PIGSerotransferrinOS=SusscrofaOX=9823GN=TFPE=3SV=1;tr|B3CL06|B3CL06_PIGTransferrinOS=SusscrofaOX=9823GN=TFPE=3SV=1;tr|A0A480E3G5|A0A480E3G5_PIGSerotra…	P09571	sp|P09571|TRFE_PIG Serotransferrin OS=Sus scrofa OX=9823 GN=TF PE=1 SV=2;tr|A0A480SV75|A0A480SV75_PIG Serotransferrin isoform 1 OS=Sus scrofa OX=9823 PE=3 SV=1;tr|A0A480RB65|A0A480RB65_PIG Serotransferrin isoform 1 OS=Sus scrofa OX=9823 PE=3 SV=1;tr|A0A288	Serotransferrin	Sus scrofa	TF	GO:0009892,negative regulation of metabolic process|GO:0019222,regulation of metabolic process|GO:0050790,regulation of catalytic activity|GO:0050789,regulation of biological process|GO:0065007,biological regulation|GO:0008152,metabolic process|GO:0044092,negative regulation of molecular function|GO:0048519,negative regulation of biological process|GO:0065009,regulation of molecular function|GO:0…	GO:0005576,extracellular region|GO:0005615,extracellular space|GO:0044421,extracellular region part	GO:0004857,enzyme inhibitor activity|GO:0098772,molecular function regulator|GO:0030234,enzyme regulator activity	ssc04978,Mineral absorption|ssc04066,HIF-1 signaling pathway	35	74	0	72	73	69	0	0	0	89.9	76.967	696	89.4	88.5	87.9	10321000000	10071000000	11357000000	0.0382262	0.0381742	0.0380664
tr|C3S7K6|C3S7K6_PIGCalcium-bindingproteinA9OS=SusscrofaOX=9823GN=S100A9PE=1SV=1;tr|A0A480S4Z9|A0A480S4Z9_PIGProteinS100-A9(Fragment)OS=SusscrofaOX=9823PE=4SV=1;tr|A0A480ECZ6|A0A480ECZ6_PIGProteinS100-A9OS=SusscrofaOX=9823PE=3SV=1;tr|A0A480RL53|A0A480RL53_PIGProteinS100-A9-likeOS=SusscrofaOX=9823PE=3SV=1	C3S7K6	tr|C3S7K6|C3S7K6_PIG Calcium-binding protein A9 OS=Sus scrofa OX=9823 GN=S100A9 PE=1 SV=1;tr|A0A480S4Z9|A0A480S4Z9_PIG Protein S100-A9 (Fragment) OS=Sus scrofa OX=9823 PE=4 SV=1;tr|A0A480ECZ6|A0A480ECZ6_PIG Protein S100-A9 OS=Sus scrofa OX=9823 PE=3 SV=1	Calcium-binding protein A9	Sus scrofa	S100A9	GO:0090087,regulation of peptide transport|GO:2001235,positive regulation of apoptotic signaling pathway|GO:0007599,hemostasis|GO:0080090,regulation of primary metabolic process|GO:0019222,regulation of metabolic process|GO:2001233,regulation of apoptotic signaling pathway|GO:0051049,regulation of transport|GO:0048584,positive regulation of response to stimulus|GO:0048583,regulation of response t…	GO:0043231,intracellular membrane-bounded organelle|GO:0005622,intracellular|GO:0043230,extracellular organelle|GO:0031982,vesicle|GO:0044421,extracellular region part|GO:0043227,membrane-bounded organelle|GO:0005634,nucleus|GO:0044464,cell part|GO:0005623,cell|GO:0031988,membrane-bounded vesicle|GO:0043229,intracellular organelle|GO:0005576,extracellular region|GO:0005615,extracellular space|GO:…	GO:0050786,RAGE receptor binding|GO:0044877,macromolecular complex binding|GO:0008270,zinc ion binding|GO:0036041,long-chain fatty acid binding|GO:0043168,anion binding|GO:0043169,cation binding|GO:0046914,transition metal ion binding|GO:0043167,ion binding|GO:0005509,calcium ion binding|GO:0005504,fatty acid binding|GO:0046872,metal ion binding|GO:0035662,Toll-like receptor 4 binding|GO:0015631,…	0	4	10	10	10	9	10	10	9	10	56.9	15.892	144	56.9	56.9	56.9	9348300000	8546700000	9873700000	0.0346236	0.0323963	0.0330947
tr|A0A287BPW3|A0A287BPW3_PIGUncharacterizedproteinOS=SusscrofaOX=9823GN=LOC110258651PE=3SV=1;sp|P32196|PG3_PIGProtegrin-3OS=SusscrofaOX=9823GN=NPG3PE=1SV=2;tr|A0A480RS17|A0A480RS17_PIGCathelicidinantimicrobialpeptidepreproprotein(Fragment)OS=SusscrofaOX=9823PE=3SV=1;sp|P49934|PG5_PIGProtegrin-5OS=SusscrofaOX=9823GN=NPG5PE=1SV=1;sp|P32194|PG1_PIGProtegrin-1OS=SusscrofaOX=9823GN=NPG1PE=1SV=2;sp|P32…	A0A287BPW3	tr|A0A287BPW3|A0A287BPW3_PIG Uncharacterized protein OS=Sus scrofa OX=9823 GN=LOC110258651 PE=3 SV=1;sp|P32196|PG3_PIG Protegrin-3 OS=Sus scrofa OX=9823 GN=NPG3 PE=1 SV=2;tr|A0A480RS17|A0A480RS17_PIG Cathelicidin antimicrobial peptide preproprotein (Fragme	Uncharacterized protein	Sus scrofa	LOC110258651	GO:0009607,response to biotic stimulus|GO:0009605,response to external stimulus|GO:0043207,response to external biotic stimulus|GO:0050896,response to stimulus|GO:0009617,response to bacterium|GO:0006952,defense response|GO:0006950,response to stress|GO:0098542,defense response to other organism|GO:0042742,defense response to bacterium|GO:0051707,response to other organism|GO:0051704,multi-organi…	GO:0005576,extracellular region	0	0	10	15	1	15	15	14	1	1	1	71.1	16.564	149	71.1	71.1	69.8	9265400000	9153600000	10190000000	0.0343166	0.0346968	0.0341549
tr|A0A2C9F356|A0A2C9F356_PIGHaptoglobinOS=SusscrofaOX=9823GN=HPPE=1SV=1;sp|Q8SPS7|HPT_PIGHaptoglobinOS=SusscrofaOX=9823GN=HPPE=1SV=1;tr|A0A480RDM6|A0A480RDM6_PIGHaptoglobinOS=SusscrofaOX=9823PE=3SV=1;tr|A0A480DWC2|A0A480DWC2_PIGHaptoglobinOS=SusscrofaOX=9823PE=3SV=1;tr|B3GQZ2|B3GQZ2_PIGHaptoglobinOS=SusscrofaOX=9823GN=hpPE=2SV=1;tr|A0A480QE90|A0A480QE90_PIGHaptoglobinisoform2preproprotein(Fragmen…	A0A2C9F356	tr|A0A2C9F356|A0A2C9F356_PIG Haptoglobin OS=Sus scrofa OX=9823 GN=HP PE=1 SV=1;sp|Q8SPS7|HPT_PIG Haptoglobin OS=Sus scrofa OX=9823 GN=HP PE=1 SV=1;tr|A0A480RDM6|A0A480RDM6_PIG Haptoglobin OS=Sus scrofa OX=9823 PE=3 SV=1;tr|A0A480DWC2|A0A480DWC2_PIG Haptogl	Haptoglobin	Sus scrofa	HP	GO:0002376,immune system process|GO:0009607,response to biotic stimulus|GO:0009605,response to external stimulus|GO:0043207,response to external biotic stimulus|GO:0050896,response to stimulus|GO:0009617,response to bacterium|GO:0006952,defense response|GO:0006953,acute-phase response|GO:0006950,response to stress|GO:0098542,defense response to other organism|GO:0042742,defense response to bacter…	GO:0005576,extracellular region|GO:0005615,extracellular space|GO:0044421,extracellular region part	GO:0030492,hemoglobin binding|GO:0016209,antioxidant activity|GO:0005488,binding|GO:0005515,protein binding	0	18	27	27	27	26	27	27	26	27	69.2	38.438	347	69.2	67.7	69.2	8473600000	8268100000	9698200000	0.031384	0.0313403	0.0325064
tr|L8B173|L8B173_PIGIgGheavychainOS=SusscrofaOX=9823GN=IGHGPE=2SV=1	L8B173	tr|L8B173|L8B173_PIG IgG heavy chain OS=Sus scrofa OX=9823 GN=IGHG PE=2 SV=1	IgG heavy chain	Sus scrofa	IGHG	GO:0006909,phagocytosis|GO:0048584,positive regulation of response to stimulus|GO:0048583,regulation of response to stimulus|GO:0007165,signal transduction|GO:0007166,cell surface receptor signaling pathway|GO:0002455,humoral immune response mediated by circulating immunoglobulin|GO:0002385,mucosal immune response|GO:0044710,single-organism metabolic process|GO:0043207,response to external biotic…	GO:0043234,protein complex|GO:0009897,external side of plasma membrane|GO:0032991,macromolecular complex|GO:0005615,extracellular space|GO:0009986,cell surface|GO:0016020,membrane|GO:0044464,cell part|GO:0005623,cell|GO:0071944,cell periphery|GO:0098552,side of membrane|GO:0072562,blood microparticle|GO:0005886,plasma membrane|GO:0044425,membrane part|GO:0019814,immunoglobulin complex|GO:0044459,…	GO:0003823,antigen binding|GO:0005488,binding|GO:0005515,protein binding|GO:0034987,immunoglobulin receptor binding|GO:0005102,receptor binding	0	1	21	2	21	20	20	2	2	2	55.2	51.513	469	55.2	53.7	53.7	7133200000	7234800000	8060000000	0.0264195	0.0274235	0.0270155
tr|F1STC5|F1STC5_PIGIg-likedomain-containingproteinOS=SusscrofaOX=9823PE=1SV=4;tr|A0A287AE24|A0A287AE24_PIGIg-likedomain-containingproteinOS=SusscrofaOX=9823PE=1SV=1;tr|A0A480JLT6|A0A480JLT6_PIGIgheavychainMem5-likeOS=SusscrofaOX=9823PE=4SV=1;tr|A0A286ZK41|A0A286ZK41_PIGIg-likedomain-containingproteinOS=SusscrofaOX=9823PE=1SV=1;tr|A0A480R0A9|A0A480R0A9_PIGPre-Blymphocyteprotein3(Fragment)OS=Sussc…	F1STC5	tr|F1STC5|F1STC5_PIG Ig-like domain-containing protein OS=Sus scrofa OX=9823 PE=1 SV=4;tr|A0A287AE24|A0A287AE24_PIG Ig-like domain-containing protein OS=Sus scrofa OX=9823 PE=1 SV=1;tr|A0A480JLT6|A0A480JLT6_PIG Ig heavy chain Mem5-like OS=Sus scrofa OX=982	Ig-like domain-containing protein	Sus scrofa		GO:0009607,response to biotic stimulus|GO:0006909,phagocytosis|GO:0051234,establishment of localization|GO:0019724,B cell mediated immunity|GO:0050865,regulation of cell activation|GO:0050864,regulation of B cell activation|GO:0050867,positive regulation of cell activation|GO:0048584,positive regulation of response to stimulus|GO:0048583,regulation of response to stimulus|GO:0042113,B cell activa…	GO:0043234,protein complex|GO:0009897,external side of plasma membrane|GO:0032991,macromolecular complex|GO:0005615,extracellular space|GO:0009986,cell surface|GO:0016020,membrane|GO:0044464,cell part|GO:0005623,cell|GO:0071944,cell periphery|GO:0098552,side of membrane|GO:0072562,blood microparticle|GO:0005886,plasma membrane|GO:0044425,membrane part|GO:0019814,immunoglobulin complex|GO:0044459,…	GO:0003823,antigen binding|GO:0005488,binding|GO:0005515,protein binding|GO:0034987,immunoglobulin receptor binding|GO:0005102,receptor binding	0	12	12	7	11	10	12	6	6	7	72.1	23.625	215	67	63.7	72.1	6525400000	7265600000	7373900000	0.0241683	0.0275403	0.0247159
tr|L8B0R9|L8B0R9_PIGIgGheavychainOS=SusscrofaOX=9823GN=IGHGPE=2SV=1;tr|K7ZMG0|K7ZMG0_PIGIgGheavychianconstantregion(Fragment)OS=SusscrofaOX=9823GN=IGHG6-2PE=4SV=1;tr|A0A287B9X9|A0A287B9X9_PIGUncharacterizedproteinOS=SusscrofaOX=9823PE=4SV=1;tr|A0A287A2V7|A0A287A2V7_PIGUncharacterizedproteinOS=SusscrofaOX=9823PE=4SV=1	L8B0R9	tr|L8B0R9|L8B0R9_PIG IgG heavy chain OS=Sus scrofa OX=9823 GN=IGHG PE=2 SV=1;tr|K7ZMG0|K7ZMG0_PIG IgG heavy chian constant region (Fragment) OS=Sus scrofa OX=9823 GN=IGHG6-2 PE=4 SV=1;tr|A0A287B9X9|A0A287B9X9_PIG Uncharacterized protein OS=Sus scrofa OX=98	IgG heavy chain	Sus scrofa	IGHG					4	21	0	21	21	21	0	0	0	56.9	49.533	455	56.9	56.9	56.9	6181300000	5543800000	6552000000	0.0228939	0.0210138	0.021961
sp|P81245|OBP_PIGOdorant-bindingproteinOS=SusscrofaOX=9823PE=1SV=1;tr|B6EBF0|B6EBF0_PIGOdorantbindingprotein(Fragment)OS=SusscrofaOX=9823GN=OBPPE=3SV=1	P81245	sp|P81245|OBP_PIG Odorant-binding protein OS=Sus scrofa OX=9823 PE=1 SV=1	Odorant-binding protein	Sus scrofa		GO:0006810,transport|GO:0051179,localization|GO:0051234,establishment of localization	0	GO:0005215,transporter activity|GO:0005488,binding|GO:0005549,odorant binding	0	2	15	2	15	15	15	2	2	2	100	17.707	157	100	100	100	5360600000	4796900000	5731500000	0.0198542	0.0181827	0.0192109
tr|C3S7K4|C3S7K4_PIGCalcium-bindingproteinA12OS=SusscrofaOX=9823PE=2SV=1;sp|P80310|S10AC_PIGProteinS100-A12OS=SusscrofaOX=9823GN=S100A12PE=1SV=2;tr|A0A480YXC6|A0A480YXC6_PIGProteinS100-A12(Fragment)OS=SusscrofaOX=9823PE=4SV=1;tr|A0A480P2T9|A0A480P2T9_PIGProteinS100-A12(Fragment)OS=SusscrofaOX=9823PE=4SV=1;tr|A0A480KZV9|A0A480KZV9_PIGProteinS100-A12(Fragment)OS=SusscrofaOX=9823PE=4SV=1;tr|A0A480WH…	C3S7K4	tr|C3S7K4|C3S7K4_PIG Calcium-binding protein A12 OS=Sus scrofa OX=9823 PE=2 SV=1;sp|P80310|S10AC_PIG Protein S100-A12 OS=Sus scrofa OX=9823 GN=S100A12 PE=1 SV=2;tr|A0A480YXC6|A0A480YXC6_PIG Protein S100-A12 (Fragment) OS=Sus scrofa OX=9823 PE=4 SV=1;tr|A0A	Calcium-binding protein A12	Sus scrofa		GO:0042221,response to chemical|GO:0006954,inflammatory response|GO:0010647,positive regulation of cell communication|GO:0048584,positive regulation of response to stimulus|GO:0048583,regulation of response to stimulus|GO:0023056,positive regulation of signaling|GO:0006805,xenobiotic metabolic process|GO:0009410,response to xenobiotic stimulus|GO:0023052,signaling|GO:0007165,signal transduction|G…	GO:0005856,cytoskeleton|GO:0005737,cytoplasm|GO:0043231,intracellular membrane-bounded organelle|GO:0043232,intracellular non-membrane-bounded organelle|GO:0044464,cell part|GO:0005634,nucleus|GO:0016020,membrane|GO:0071944,cell periphery|GO:0005623,cell|GO:0005622,intracellular|GO:0043229,intracellular organelle|GO:0043228,non-membrane-bounded organelle|GO:0005886,plasma membrane|GO:0044424,intr…	GO:0005488,binding|GO:0043169,cation binding|GO:0046914,transition metal ion binding|GO:0043167,ion binding|GO:0050786,RAGE receptor binding|GO:0008270,zinc ion binding|GO:0005515,protein binding|GO:0005102,receptor binding|GO:0046872,metal ion binding|GO:0005509,calcium ion binding	0	8	9	9	9	9	9	9	9	9	87	10.745	92	87	87	87	4552500000	3707000000	5738100000	0.0168612	0.0140514	0.019233
tr|C3S7K5|C3S7K5_PIGProteinS100OS=SusscrofaOX=9823GN=S100A8PE=1SV=1;tr|A0A480DUY8|A0A480DUY8_PIGProteinS100(Fragment)OS=SusscrofaOX=9823PE=3SV=1	C3S7K5	tr|C3S7K5|C3S7K5_PIG Protein S100 OS=Sus scrofa OX=9823 GN=S100A8 PE=1 SV=1;tr|A0A480DUY8|A0A480DUY8_PIG Protein S100 (Fragment) OS=Sus scrofa OX=9823 PE=3 SV=1	Protein S100	Sus scrofa	S100A8	GO:0045087,innate immune response|GO:0002376,immune system process|GO:0009605,response to external stimulus|GO:0032101,regulation of response to external stimulus|GO:0050896,response to stimulus|GO:0080134,regulation of response to stress|GO:0048583,regulation of response to stimulus|GO:0050727,regulation of inflammatory response|GO:0009611,response to wounding|GO:0006952,defense response|GO:0006…	0	GO:0050786,RAGE receptor binding|GO:0044877,macromolecular complex binding|GO:0008270,zinc ion binding|GO:0036041,long-chain fatty acid binding|GO:0043168,anion binding|GO:0043169,cation binding|GO:0046914,transition metal ion binding|GO:0043167,ion binding|GO:0005509,calcium ion binding|GO:0005504,fatty acid binding|GO:0046872,metal ion binding|GO:0035662,Toll-like receptor 4 binding|GO:0015631,…	0	2	12	12	11	12	12	11	12	12	89.9	10.416	89	83.1	89.9	89.9	4527700000	5660800000	7347900000	0.0167694	0.0214573	0.0246287
tr|A0A287ALS7|A0A287ALS7_PIGIg-likedomain-containingproteinOS=SusscrofaOX=9823PE=4SV=1	A0A287ALS7	tr|A0A287ALS7|A0A287ALS7_PIG Ig-like domain-containing protein OS=Sus scrofa OX=9823 PE=4 SV=1	Ig-like domain-containing protein	Sus scrofa						1	4	3	4	4	4	3	3	3	39.2	12.469	120	39.2	39.2	39.2	4195700000	2971700000	4111900000	0.0155398	0.0112642	0.0137823
tr|A0A286ZI90|A0A286ZI90_PIGUncharacterizedproteinOS=SusscrofaOX=9823PE=4SV=1;tr|A0A286ZTC9|A0A286ZTC9_PIGUncharacterizedproteinOS=SusscrofaOX=9823PE=4SV=1;tr|A0A481B5E0|A0A481B5E0_PIGSignal-regulatoryproteingammaisoform1OS=SusscrofaOX=9823PE=4SV=1;tr|A0A480QM31|A0A480QM31_PIGSignal-regulatoryproteingammaisoform1OS=SusscrofaOX=9823PE=4SV=1;tr|A0A287AFM8|A0A287AFM8_PIGUncharacterizedproteinOS=Suss…	A0A286ZI90	tr|A0A286ZI90|A0A286ZI90_PIG Uncharacterized protein OS=Sus scrofa OX=9823 PE=4 SV=1;tr|A0A286ZTC9|A0A286ZTC9_PIG Uncharacterized protein OS=Sus scrofa OX=9823 PE=4 SV=1;tr|A0A481B5E0|A0A481B5E0_PIG Signal-regulatory protein gamma isoform 1 OS=Sus scrofa O	Uncharacterized protein	Sus scrofa						12	25	0	25	25	25	0	0	0	58.2	67.092	617	58.2	58.2	58.2	4147500000	4042800000	4207100000	0.0153612	0.0153243	0.0141014
tr|F1SFI7|F1SFI7_PIGAlpha-2-HS-glycoproteinOS=SusscrofaOX=9823GN=AHSGPE=1SV=3;tr|A0A480E2I0|A0A480E2I0_PIGAlpha-2-HS-glycoproteinisoform2preproproteinOS=SusscrofaOX=9823PE=4SV=1;tr|A0A287BDE8|A0A287BDE8_PIGAlpha-2-HS-glycoproteinOS=SusscrofaOX=9823GN=AHSGPE=1SV=1;sp|P29700|FETUA_PIGAlpha-2-HS-glycoprotein(Fragment)OS=SusscrofaOX=9823GN=AHSGPE=1SV=1;tr|A0A480RE40|A0A480RE40_PIGAlpha-2-HS-glycoprot…	F1SFI7	tr|F1SFI7|F1SFI7_PIG Alpha-2-HS-glycoprotein OS=Sus scrofa OX=9823 GN=AHSG PE=1 SV=3;tr|A0A480E2I0|A0A480E2I0_PIG Alpha-2-HS-glycoprotein isoform 2 preproprotein OS=Sus scrofa OX=9823 PE=4 SV=1;tr|A0A287BDE8|A0A287BDE8_PIG Alpha-2-HS-glycoprotein OS=Sus sc	Alpha-2-HS-glycoprotein	Sus scrofa	AHSG	GO:0006909,phagocytosis|GO:0080090,regulation of primary metabolic process|GO:0019222,regulation of metabolic process|GO:0051049,regulation of transport|GO:0048583,regulation of response to stimulus|GO:0001503,ossification|GO:0030500,regulation of bone mineralization|GO:0030502,negative regulation of bone mineralization|GO:0031347,regulation of defense response|GO:0010605,negative regulation of m…	GO:0005576,extracellular region|GO:0005615,extracellular space|GO:0044421,extracellular region part|GO:0072562,blood microparticle|GO:0031012,extracellular matrix	GO:0004866,endopeptidase inhibitor activity|GO:0061135,endopeptidase regulator activity|GO:0061134,peptidase regulator activity|GO:0030414,peptidase inhibitor activity|GO:0004869,cysteine-type endopeptidase inhibitor activity|GO:0004857,enzyme inhibitor activity|GO:0098772,molecular function regulator|GO:0030234,enzyme regulator activity	0	15	12	12	12	12	12	12	12	12	42.2	38.789	365	42.2	42.2	42.2	4115600000	3989300000	4562900000	0.0152431	0.0151215	0.0152939
tr|A0A480P7X8|A0A480P7X8_PIGActin,cytoplasmic2OS=SusscrofaOX=9823PE=3SV=1;tr|A0A480WM49|A0A480WM49_PIGActin,cytoplasmic2OS=SusscrofaOX=9823PE=3SV=1;tr|A0A480KYQ1|A0A480KYQ1_PIGActin,cytoplasmic2OS=SusscrofaOX=9823PE=3SV=1;tr|A0A481CP45|A0A481CP45_PIGActin,cytoplasmic2(Fragment)OS=SusscrofaOX=9823PE=3SV=1;tr|A0A480T240|A0A480T240_PIGActin,alphaskeletalmuscleOS=SusscrofaOX=9823PE=3SV=1;tr|A0A480DPQ…	A0A480P7X8	tr|A0A480P7X8|A0A480P7X8_PIG Actin, cytoplasmic 2 OS=Sus scrofa OX=9823 PE=3 SV=1;tr|A0A480WM49|A0A480WM49_PIG Actin, cytoplasmic 2 OS=Sus scrofa OX=9823 PE=3 SV=1;tr|A0A480KYQ1|A0A480KYQ1_PIG Actin, cytoplasmic 2 OS=Sus scrofa OX=9823 PE=3 SV=1;tr|A0A481C	Actin, cytoplasmic 2	Sus scrofa						108	21	0	21	20	20	0	0	0	65.5	41.997	377	65.5	65.5	65.5	3998300000	3940600000	3954800000	0.0148086	0.0149369	0.0132557
tr|K9J6H8|K9J6H8_PIGAlpha-2-macroglobulinOS=SusscrofaOX=9823GN=A2MPE=2SV=1;tr|A0A480XXB0|A0A480XXB0_PIGAlpha-2-macroglobulinisoformX1OS=SusscrofaOX=9823PE=4SV=1;tr|A0A480JJL4|A0A480JJL4_PIGAlpha-2-macroglobulinisoformX1OS=SusscrofaOX=9823PE=4SV=1;tr|A0A480Z7Y9|A0A480Z7Y9_PIGAlpha-2-macroglobulinisoformaOS=SusscrofaOX=9823PE=4SV=1;tr|A0A480KMH7|A0A480KMH7_PIGAlpha-2-macroglobulinisoformX1OS=Susscr…	K9J6H8	tr|K9J6H8|K9J6H8_PIG Alpha-2-macroglobulin OS=Sus scrofa OX=9823 GN=A2M PE=2 SV=1;tr|A0A480XXB0|A0A480XXB0_PIG Alpha-2-macroglobulin isoform X1 OS=Sus scrofa OX=9823 PE=4 SV=1;tr|A0A480JJL4|A0A480JJL4_PIG Alpha-2-macroglobulin isoform X1 OS=Sus scrofa OX=9	Alpha-2-macroglobulin	Sus scrofa	A2M	GO:0080090,regulation of primary metabolic process|GO:0019222,regulation of metabolic process|GO:0048585,negative regulation of response to stimulus|GO:0048584,positive regulation of response to stimulus|GO:0048583,regulation of response to stimulus|GO:0031348,negative regulation of defense response|GO:0031347,regulation of defense response|GO:0044710,single-organism metabolic process|GO:0048863,…	GO:0043230,extracellular organelle|GO:0031982,vesicle|GO:0044421,extracellular region part|GO:0043227,membrane-bounded organelle|GO:0072562,blood microparticle|GO:0031988,membrane-bounded vesicle|GO:0005576,extracellular region|GO:0005615,extracellular space|GO:1903561,extracellular vesicle|GO:0065010,extracellular membrane-bounded organelle|GO:0043226,organelle|GO:0070062,extracellular exosome	GO:0030414,peptidase inhibitor activity|GO:0019958,C-X-C chemokine binding|GO:0048306,calcium-dependent protein binding|GO:0019956,chemokine binding|GO:0019955,cytokine binding|GO:0019899,enzyme binding|GO:0005488,binding|GO:0004857,enzyme inhibitor activity|GO:0098772,molecular function regulator|GO:0019959,interleukin-8 binding|GO:0019838,growth factor binding|GO:0002020,protease binding|GO:004…	0	11	85	0	83	82	83	0	0	0	66.7	163.99	1478	65.5	65.8	66.3	3840100000	3783900000	4165400000	0.0142227	0.0143429	0.0139616
tr|A0A481CZK5|A0A481CZK5_PIGHistoneH4(Fragment)OS=SusscrofaOX=9823PE=3SV=1;tr|A0A480U5Q6|A0A480U5Q6_PIGHistoneH4(Fragment)OS=SusscrofaOX=9823PE=3SV=1;tr|A0A480TD90|A0A480TD90_PIGHistoneH4OS=SusscrofaOX=9823PE=3SV=1;sp|P62802|H4_PIGHistoneH4OS=SusscrofaOX=9823PE=1SV=2;tr|A0A480XUG7|A0A480XUG7_PIGHistoneH4OS=SusscrofaOX=9823PE=3SV=1;tr|A0A480XK28|A0A480XK28_PIGHistoneH4(Fragment)OS=SusscrofaOX=9823…	A0A481CZK5	tr|A0A481CZK5|A0A481CZK5_PIG Histone H4 (Fragment) OS=Sus scrofa OX=9823 PE=3 SV=1;tr|A0A480U5Q6|A0A480U5Q6_PIG Histone H4 (Fragment) OS=Sus scrofa OX=9823 PE=3 SV=1;tr|A0A480TD90|A0A480TD90_PIG Histone H4 OS=Sus scrofa OX=9823 PE=3 SV=1;sp|P62802|H4_PIG H	Histone H4 (Fragment)	Sus scrofa		GO:0034728,nucleosome organization|GO:0071103,DNA conformation change|GO:0006335,DNA replication-dependent nucleosome assembly|GO:0048869,cellular developmental process|GO:0048856,anatomical structure development|GO:0070271,protein complex biogenesis|GO:0043933,macromolecular complex subunit organization|GO:0030154,cell differentiation|GO:0034724,DNA replication-independent nucleosome organizatio…	GO:0031974,membrane-enclosed lumen|GO:0044815,DNA packaging complex|GO:0043229,intracellular organelle|GO:0043228,non-membrane-bounded organelle|GO:0000785,chromatin|GO:0000786,nucleosome|GO:0000228,nuclear chromosome|GO:0043227,membrane-bounded organelle|GO:0043226,organelle|GO:0070062,extracellular exosome|GO:0031981,nuclear lumen|GO:0005634,nucleus|GO:0016020,membrane|GO:0031988,membrane-bound…	GO:0042393,histone binding|GO:0005515,protein binding|GO:0097159,organic cyclic compound binding|GO:0044822,poly(A) RNA binding|GO:0003723,RNA binding|GO:0003676,nucleic acid binding|GO:0003677,DNA binding|GO:0046983,protein dimerization activity|GO:0046982,protein heterodimerization activity|GO:1901363,heterocyclic compound binding|GO:0005488,binding|GO:0019904,protein domain specific binding	ssc05203,Viral carcinogenesis|ssc05322,Systemic lupus erythematosus|ssc05034,Alcoholism	15	9	2	9	9	9	2	2	2	56.1	10.879	98	56.1	56.1	56.1	3195700000	3207500000	3529800000	0.011836	0.012158	0.0118312
tr|K7GM40|K7GM40_PIGApolipoproteinA-IOS=SusscrofaOX=9823GN=APOA1PE=3SV=2;tr|A0A480RED3|A0A480RED3_PIGApolipoproteinA-Iisoform1preproproteinOS=SusscrofaOX=9823PE=3SV=1;tr|A0A480YP95|A0A480YP95_PIGApolipoproteinA-Iisoform1preproprotein(Fragment)OS=SusscrofaOX=9823PE=3SV=1;tr|A0A481D1A7|A0A481D1A7_PIGApolipoproteinA-Iisoform1preproprotein(Fragment)OS=SusscrofaOX=9823PE=3SV=1;tr|A0A480NFE1|A0A480NFE1…	K7GM40	tr|K7GM40|K7GM40_PIG Apolipoprotein A-I OS=Sus scrofa OX=9823 GN=APOA1 PE=3 SV=2;tr|A0A480RED3|A0A480RED3_PIG Apolipoprotein A-I isoform 1 preproprotein OS=Sus scrofa OX=9823 PE=3 SV=1;tr|A0A480YP95|A0A480YP95_PIG Apolipoprotein A-I isoform 1 preproprotein	Apolipoprotein A-I	Sus scrofa	APOA1	GO:0051046,regulation of secretion|GO:0051048,negative regulation of secretion|GO:0051049,regulation of transport|GO:0016043,cellular component organization|GO:0002701,negative regulation of production of molecular mediator of immune response|GO:0002700,regulation of production of molecular mediator of immune response|GO:0051716,cellular response to stimulus|GO:0051496,positive regulation of stre…	GO:0034358,plasma lipoprotein particle|GO:0030139,endocytic vesicle|GO:0043229,intracellular organelle|GO:1990777,lipoprotein particle|GO:0005622,intracellular|GO:0043227,membrane-bounded organelle|GO:0043226,organelle|GO:0005737,cytoplasm|GO:0070062,extracellular exosome|GO:0016023,cytoplasmic, membrane-bounded vesicle|GO:0031410,cytoplasmic vesicle|GO:0072562,blood microparticle|GO:0031988,memb…	GO:0017127,cholesterol transporter activity|GO:0070325,lipoprotein particle receptor binding|GO:0044877,macromolecular complex binding|GO:0008047,enzyme activator activity|GO:0098772,molecular function regulator|GO:0060228,phosphatidylcholine-sterol O-acyltransferase activator activity|GO:0034191,apolipoprotein A-I receptor binding|GO:0034190,apolipoprotein receptor binding|GO:0043168,anion bindi…	ssc03320,PPAR signaling pathway|ssc04977,Vitamin digestion and absorption|ssc05143,African trypanosomiasis|ssc04975,Fat digestion and absorption	30	34	33	33	32	33	32	31	32	77.4	30.33	265	77.4	77.4	77.4	3111500000	3202500000	3500500000	0.0115242	0.0121391	0.011733
tr|Q2EN74|Q2EN74_PIGEpidermalfattyacid-bindingproteinOS=SusscrofaOX=9823GN=FABP5PE=1SV=1;tr|Q19KE2|Q19KE2_PIGFattyacidbindingprotein5(Fragment)OS=SusscrofaOX=9823GN=FABP5PE=2SV=1;tr|A0A480K8P3|A0A480K8P3_PIGFattyacid-bindingprotein,epidermal(Fragment)OS=SusscrofaOX=9823PE=3SV=1;tr|A0A480RJM0|A0A480RJM0_PIGFattyacid-bindingprotein,epidermal(Fragment)OS=SusscrofaOX=9823PE=3SV=1;tr|A0A480LT47|A0A480…	Q2EN74	tr|Q2EN74|Q2EN74_PIG Epidermal fatty acid-binding protein OS=Sus scrofa OX=9823 GN=FABP5 PE=1 SV=1;tr|Q19KE2|Q19KE2_PIG Fatty acid binding protein 5 (Fragment) OS=Sus scrofa OX=9823 GN=FABP5 PE=2 SV=1;tr|A0A480K8P3|A0A480K8P3_PIG Fatty acid-binding protein	Epidermal fatty acid-binding protein	Sus scrofa	FABP5	GO:0006656,phosphatidylcholine biosynthetic process|GO:0006650,glycerophospholipid metabolic process|GO:0044249,cellular biosynthetic process|GO:0034641,cellular nitrogen compound metabolic process|GO:0006807,nitrogen compound metabolic process|GO:0044281,small molecule metabolic process|GO:0044283,small molecule biosynthetic process|GO:0044255,cellular lipid metabolic process|GO:0044699,single-o…	GO:0043230,extracellular organelle|GO:0031982,vesicle|GO:0044421,extracellular region part|GO:0043227,membrane-bounded organelle|GO:0031988,membrane-bounded vesicle|GO:0005576,extracellular region|GO:1903561,extracellular vesicle|GO:0065010,extracellular membrane-bounded organelle|GO:0043226,organelle|GO:0070062,extracellular exosome	GO:0005215,transporter activity|GO:0008289,lipid binding|GO:0005488,binding	ssc03320,PPAR signaling pathway	11	14	14	14	14	14	14	14	14	77	15.209	135	77	77	77	3088200000	2986300000	3301000000	0.0114379	0.0113196	0.0110643
tr|A0A480TJD9|A0A480TJD9_PIGPre-Blymphocyteprotein3(Fragment)OS=SusscrofaOX=9823PE=4SV=1	A0A480TJD9	tr|A0A480TJD9|A0A480TJD9_PIG Pre-B lymphocyte protein 3 (Fragment) OS=Sus scrofa OX=9823 PE=4 SV=1	Pre-B lymphocyte protein 3 (Fragment)	Sus scrofa						1	5	3	5	5	5	3	3	3	61.3	13.01	124	61.3	61.3	61.3	3083000000	2867400000	3884900000	0.0114186	0.0108689	0.0130214
tr|A0A287BGD6|A0A287BGD6_PIGInter-alpha-trypsininhibitorheavychainH4OS=SusscrofaOX=9823GN=ITIH4PE=1SV=1;tr|A0A286ZN24|A0A286ZN24_PIGInter-alpha-trypsininhibitorheavychainH4OS=SusscrofaOX=9823GN=ITIH4PE=1SV=1;tr|F1SH92|F1SH92_PIGInter-alpha-trypsininhibitorheavychainH4OS=SusscrofaOX=9823GN=ITIH4PE=1SV=3;tr|A0A480SGK2|A0A480SGK2_PIGInter-alpha-trypsininhibitorheavychainH4isoform1OS=SusscrofaOX=9823…	A0A287BGD6	tr|A0A287BGD6|A0A287BGD6_PIG Inter-alpha-trypsin inhibitor heavy chain H4 OS=Sus scrofa OX=9823 GN=ITIH4 PE=1 SV=1;tr|A0A286ZN24|A0A286ZN24_PIG Inter-alpha-trypsin inhibitor heavy chain H4 OS=Sus scrofa OX=9823 GN=ITIH4 PE=1 SV=1;tr|F1SH92|F1SH92_PIG Inter	Inter-alpha-trypsin inhibitor heavy chain H4	Sus scrofa	ITIH4	GO:0006954,inflammatory response|GO:0009892,negative regulation of metabolic process|GO:0080090,regulation of primary metabolic process|GO:0019222,regulation of metabolic process|GO:0031324,negative regulation of cellular metabolic process|GO:0031323,regulation of cellular metabolic process|GO:1903510,mucopolysaccharide metabolic process|GO:0006807,nitrogen compound metabolic process|GO:0042221,r…	GO:0005576,extracellular region	GO:0004866,endopeptidase inhibitor activity|GO:0061135,endopeptidase regulator activity|GO:0061134,peptidase regulator activity|GO:0030414,peptidase inhibitor activity|GO:0004867,serine-type endopeptidase inhibitor activity|GO:0004857,enzyme inhibitor activity|GO:0098772,molecular function regulator|GO:0030234,enzyme regulator activity	0	23	54	0	54	52	54	0	0	0	67.1	102.4	925	67.1	66.2	67.1	2754100000	2594300000	3043700000	0.0102005	0.0098337	0.0102019
tr|A0A480SM74|A0A480SM74_PIGAlpha-1-antichymotrypsin(Fragment)OS=SusscrofaOX=9823PE=3SV=1;tr|A0A480SPQ3|A0A480SPQ3_PIGAlpha-1-antichymotrypsin(Fragment)OS=SusscrofaOX=9823PE=3SV=1	A0A480SM74	tr|A0A480SM74|A0A480SM74_PIG Alpha-1-antichymotrypsin (Fragment) OS=Sus scrofa OX=9823 PE=3 SV=1;tr|A0A480SPQ3|A0A480SPQ3_PIG Alpha-1-antichymotrypsin (Fragment) OS=Sus scrofa OX=9823 PE=3 SV=1	Alpha-1-antichymotrypsin (Fragment)	Sus scrofa						2	26	0	26	24	25	0	0	0	62.1	43.869	390	62.1	57.2	60.3	2659900000	2397600000	2892300000	0.00985156	0.00908811	0.00969442
tr|A0A481B522|A0A481B522_PIGHemopexinOS=SusscrofaOX=9823PE=3SV=1	A0A481B522	tr|A0A481B522|A0A481B522_PIG Hemopexin OS=Sus scrofa OX=9823 PE=3 SV=1	Hemopexin	Sus scrofa						1	19	0	19	17	17	0	0	0	59	51.916	459	59	47.3	57.5	2549700000	2407900000	2617700000	0.00944341	0.00912715	0.00877401
tr|F1SN92|F1SN92_PIGEpididymal-specificlipocalin-9isoformX1OS=SusscrofaOX=9823GN=SAL1PE=3SV=1;sp|P81608|SAL_PIGSalivarylipocalinOS=SusscrofaOX=9823GN=SAL1PE=1SV=1;tr|A0A480E8W5|A0A480E8W5_PIGEpididymal-specificlipocalin-9isoformX1(Fragment)OS=SusscrofaOX=9823PE=3SV=1;tr|A0A480NAF3|A0A480NAF3_PIGEpididymal-specificlipocalin-9isoformX1OS=SusscrofaOX=9823PE=3SV=1;tr|A0A480UW38|A0A480UW38_PIGEpididym…	F1SN92	tr|F1SN92|F1SN92_PIG Epididymal-specific lipocalin-9 isoform X1 OS=Sus scrofa OX=9823 GN=SAL1 PE=3 SV=1;sp|P81608|SAL_PIG Salivary lipocalin OS=Sus scrofa OX=9823 GN=SAL1 PE=1 SV=1;tr|A0A480E8W5|A0A480E8W5_PIG Epididymal-specific lipocalin-9 isoform X1 (Fr	Epididymal-specific lipocalin-9 isoform X1	Sus scrofa	SAL1	GO:0006810,transport|GO:0051179,localization|GO:0051234,establishment of localization	GO:0005576,extracellular region	GO:0005549,odorant binding|GO:0005215,transporter activity|GO:0005550,pheromone binding|GO:0036094,small molecule binding|GO:0005488,binding	0	13	16	16	16	16	16	16	16	16	72.8	21.621	191	72.8	72.8	72.8	2312800000	2155900000	2417200000	0.00856599	0.00817195	0.00810198
tr|A0A287BKF7|A0A287BKF7_PIGHistoneH3OS=SusscrofaOX=9823PE=3SV=1;tr|A0A480NM61|A0A480NM61_PIGHistoneH3(Fragment)OS=SusscrofaOX=9823PE=3SV=1;tr|F1RVA0|F1RVA0_PIGHistoneH3OS=SusscrofaOX=9823GN=HIST1H3EPE=2SV=2;tr|A0A481CFS9|A0A481CFS9_PIGHistoneH3OS=SusscrofaOX=9823PE=3SV=1;tr|A0A480WWA2|A0A480WWA2_PIGHistoneH3OS=SusscrofaOX=9823PE=3SV=1;tr|A0A480ULS4|A0A480ULS4_PIGHistoneH3.1(Fragment)OS=Susscrofa…	A0A287BKF7	tr|A0A287BKF7|A0A287BKF7_PIG Histone H3 OS=Sus scrofa OX=9823 PE=3 SV=1;tr|A0A480NM61|A0A480NM61_PIG Histone H3 (Fragment) OS=Sus scrofa OX=9823 PE=3 SV=1;tr|F1RVA0|F1RVA0_PIG Histone H3 OS=Sus scrofa OX=9823 GN=HIST1H3E PE=2 SV=2;tr|A0A481CFS9|A0A481CFS9_	Histone H3	Sus scrofa		GO:0034728,nucleosome organization|GO:0071103,DNA conformation change|GO:0022607,cellular component assembly|GO:0009892,negative regulation of metabolic process|GO:0019222,regulation of metabolic process|GO:0070271,protein complex biogenesis|GO:0043933,macromolecular complex subunit organization|GO:0034723,DNA replication-dependent nucleosome organization|GO:0010629,negative regulation of gene ex…	GO:0031974,membrane-enclosed lumen|GO:0044815,DNA packaging complex|GO:0043229,intracellular organelle|GO:0043228,non-membrane-bounded organelle|GO:0000785,chromatin|GO:0000786,nucleosome|GO:0000788,nuclear nucleosome|GO:0000228,nuclear chromosome|GO:0043227,membrane-bounded organelle|GO:0043226,organelle|GO:0070062,extracellular exosome|GO:0031981,nuclear lumen|GO:0005634,nucleus|GO:0016020,memb…	GO:0042393,histone binding|GO:0005515,protein binding|GO:0097159,organic cyclic compound binding|GO:0005488,binding|GO:0003676,nucleic acid binding|GO:0003677,DNA binding|GO:0046983,protein dimerization activity|GO:0046982,protein heterodimerization activity|GO:1901363,heterocyclic compound binding|GO:0003682,chromatin binding|GO:0031491,nucleosome binding|GO:0031490,chromatin DNA binding|GO:0031…	ssc05202,Transcriptional misregulation in cancer|ssc05322,Systemic lupus erythematosus|ssc05034,Alcoholism	10	5	1	5	5	5	1	1	1	48.1	14.677	129	48.1	48.1	48.1	1577700000	1877200000	1878100000	0.00584338	0.00711553	0.00629502
tr|L8B0W4|L8B0W4_PIGIgGheavychainOS=SusscrofaOX=9823GN=IGHGPE=2SV=1	L8B0W4	tr|L8B0W4|L8B0W4_PIG IgG heavy chain OS=Sus scrofa OX=9823 GN=IGHG PE=2 SV=1	IgG heavy chain	Sus scrofa	IGHG					1	21	1	21	21	21	1	1	1	52.2	52.812	481	52.2	52.2	52.2	1567500000	1414100000	1469600000	0.0058056	0.00536015	0.00492581
tr|Q1W2G0|Q1W2G0_PIG14-3-3sigmaproteinOS=SusscrofaOX=9823GN=SfnPE=2SV=1;tr|A0A481BT94|A0A481BT94_PIG14-3-3proteinsigma(Fragment)OS=SusscrofaOX=9823PE=3SV=1;tr|A0A480E064|A0A480E064_PIGPalmitoyltransferaseOS=SusscrofaOX=9823PE=3SV=1	Q1W2G0	tr|Q1W2G0|Q1W2G0_PIG 14-3-3 sigma protein OS=Sus scrofa OX=9823 GN=Sfn PE=2 SV=1;tr|A0A481BT94|A0A481BT94_PIG 14-3-3 protein sigma (Fragment) OS=Sus scrofa OX=9823 PE=3 SV=1;tr|A0A480E064|A0A480E064_PIG Palmitoyltransferase OS=Sus scrofa OX=9823 PE=3 SV=1	14-3-3 sigma protein	Sus scrofa	Sfn	GO:0033157,regulation of intracellular protein transport|GO:0051169,nuclear transport|GO:0044238,primary metabolic process|GO:0019220,regulation of phosphate metabolic process|GO:0080090,regulation of primary metabolic process|GO:0019222,regulation of metabolic process|GO:0051049,regulation of transport|GO:0032386,regulation of intracellular transport|GO:0048468,cell development|GO:0050680,negati…	GO:0043231,intracellular membrane-bounded organelle|GO:0005737,cytoplasm|GO:0005622,intracellular|GO:0043230,extracellular organelle|GO:0031982,vesicle|GO:0044421,extracellular region part|GO:0043227,membrane-bounded organelle|GO:0005634,nucleus|GO:0044464,cell part|GO:0005623,cell|GO:0031988,membrane-bounded vesicle|GO:0043229,intracellular organelle|GO:0005576,extracellular region|GO:0044424,in…	GO:0051219,phosphoprotein binding|GO:0019899,enzyme binding|GO:0019901,protein kinase binding|GO:0019900,kinase binding|GO:0019904,protein domain specific binding|GO:0005515,protein binding|GO:0005488,binding|GO:0045296,cadherin binding|GO:0050839,cell adhesion molecule binding|GO:0042802,identical protein binding	0	3	19	15	19	19	18	15	15	14	64.5	27.935	248	64.5	64.5	62.1	1540500000	1552100000	1435300000	0.0057056	0.00588324	0.00481084
tr|A0MZ85|A0MZ85_PIGPsoriasin1(Fragment)OS=SusscrofaOX=9823PE=2SV=1	A0MZ85	tr|A0MZ85|A0MZ85_PIG Psoriasin 1 (Fragment) OS=Sus scrofa OX=9823 PE=2 SV=1	Psoriasin 1 (Fragment)	Sus scrofa		GO:0008104,protein localization|GO:0019222,regulation of metabolic process|GO:0034446,substrate adhesion-dependent cell spreading|GO:1901890,positive regulation of cell junction assembly|GO:0048468,cell development|GO:0006900,membrane budding|GO:0007160,cell-matrix adhesion|GO:0061024,membrane organization|GO:0007009,plasma membrane organization|GO:0051641,cellular localization|GO:0051893,regulat…	GO:0019897,extrinsic component of plasma membrane|GO:0019898,extrinsic component of membrane|GO:0071944,cell periphery|GO:0043227,membrane-bounded organelle|GO:0043226,organelle|GO:0031982,vesicle|GO:0098805,whole membrane|GO:0016020,membrane|GO:0031988,membrane-bounded vesicle|GO:0044459,plasma membrane part|GO:0098589,membrane region|GO:0005886,plasma membrane|GO:1903561,extracellular vesicle|G…	GO:0005488,binding|GO:0043169,cation binding|GO:0043167,ion binding|GO:0005509,calcium ion binding|GO:0005515,protein binding|GO:0044325,ion channel binding|GO:0046872,metal ion binding|GO:0046983,protein dimerization activity|GO:0042802,identical protein binding|GO:0042803,protein homodimerization activity	0	1	3	2	3	3	3	2	2	2	69.8	4.9104	43	69.8	69.8	69.8	1537400000	1163600000	1808200000	0.00569412	0.00441063	0.00606073
tr|A0A480RQ61|A0A480RQ61_PIGComplementC3preproproteinOS=SusscrofaOX=9823PE=4SV=1;tr|F1SBS4|F1SBS4_PIGComplementC3OS=SusscrofaOX=9823GN=C3PE=1SV=3;tr|A0A480L7A2|A0A480L7A2_PIGComplementC3preproprotein(Fragment)OS=SusscrofaOX=9823PE=4SV=1;tr|A0A480RP54|A0A480RP54_PIGComplementC3preproproteinOS=SusscrofaOX=9823PE=4SV=1;tr|A0A480Z1K6|A0A480Z1K6_PIGComplementC3preproprotein(Fragment)OS=SusscrofaOX=982…	A0A480RQ61	tr|A0A480RQ61|A0A480RQ61_PIG Complement C3 preproprotein OS=Sus scrofa OX=9823 PE=4 SV=1;tr|F1SBS4|F1SBS4_PIG Complement C3 OS=Sus scrofa OX=9823 GN=C3 PE=1 SV=3;tr|A0A480L7A2|A0A480L7A2_PIG Complement C3 preproprotein (Fragment) OS=Sus scrofa OX=9823 PE=4	Complement C3 preproprotein	Sus scrofa						45	111	111	110	108	109	110	108	109	75.2	186.18	1654	75.1	73.5	73.5	1514900000	1495400000	1634200000	0.00561079	0.00566832	0.00547752
tr|A0A480TI35|A0A480TI35_PIGPre-Blymphocyteprotein3(Fragment)OS=SusscrofaOX=9823PE=4SV=1	A0A480TI35	tr|A0A480TI35|A0A480TI35_PIG Pre-B lymphocyte protein 3 (Fragment) OS=Sus scrofa OX=9823 PE=4 SV=1	Pre-B lymphocyte protein 3 (Fragment)	Sus scrofa						1	5	1	5	5	5	1	1	1	40.5	13.532	126	40.5	40.5	40.5	1480500000	1278200000	1408200000	0.00548338	0.00484502	0.00472001
tr|A0A286ZTC4|A0A286ZTC4_PIGIg-likedomain-containingproteinOS=SusscrofaOX=9823PE=4SV=1;tr|A0A287A3T6|A0A287A3T6_PIGIg-likedomain-containingproteinOS=SusscrofaOX=9823PE=4SV=1;tr|A0A287AFK6|A0A287AFK6_PIGIg-likedomain-containingproteinOS=SusscrofaOX=9823PE=4SV=1;tr|A0A480R4P8|A0A480R4P8_PIGPre-Blymphocyteprotein3(Fragment)OS=SusscrofaOX=9823PE=4SV=1;tr|A0A480TJM6|A0A480TJM6_PIGIgheavychainMem5-like…	A0A286ZTC4	tr|A0A286ZTC4|A0A286ZTC4_PIG Ig-like domain-containing protein OS=Sus scrofa OX=9823 PE=4 SV=1;tr|A0A287A3T6|A0A287A3T6_PIG Ig-like domain-containing protein OS=Sus scrofa OX=9823 PE=4 SV=1	Ig-like domain-containing protein	Sus scrofa						7	6	0	6	6	6	0	0	0	79	10.904	100	79	79	79	1367900000	1162000000	1740400000	0.00506634	0.00440457	0.00583348
tr|F2Z5B1|F2Z5B1_PIGLeukocyteelastaseinhibitorOS=SusscrofaOX=9823GN=SERPINB1PE=1SV=1;tr|A0A287B7P2|A0A287B7P2_PIGLeukocyteelastaseinhibitorOS=SusscrofaOX=9823GN=SERPINB1PE=1SV=1;tr|A0A480JWR4|A0A480JWR4_PIGLeukocyteelastaseinhibitorisoformX1OS=SusscrofaOX=9823PE=3SV=1;sp|P80229|ILEU_PIGLeukocyteelastaseinhibitorOS=SusscrofaOX=9823GN=SERPINB1PE=1SV=1;tr|A0A480NZE4|A0A480NZE4_PIGLeukocyteelastasein…	F2Z5B1	tr|F2Z5B1|F2Z5B1_PIG Leukocyte elastase inhibitor OS=Sus scrofa OX=9823 GN=SERPINB1 PE=1 SV=1;tr|A0A287B7P2|A0A287B7P2_PIG Leukocyte elastase inhibitor OS=Sus scrofa OX=9823 GN=SERPINB1 PE=1 SV=1;tr|A0A480JWR4|A0A480JWR4_PIG Leukocyte elastase inhibitor is	Leukocyte elastase inhibitor	Sus scrofa	SERPINB1	GO:0032107,regulation of response to nutrient levels|GO:0009894,regulation of catabolic process|GO:0051716,cellular response to stimulus|GO:0009892,negative regulation of metabolic process|GO:0080090,regulation of primary metabolic process|GO:0031329,regulation of cellular catabolic process|GO:0032101,regulation of response to external stimulus|GO:0031324,negative regulation of cellular metabolic…	GO:0005576,extracellular region|GO:0005615,extracellular space|GO:0044421,extracellular region part|GO:0005737,cytoplasm|GO:0043231,intracellular membrane-bounded organelle|GO:0005829,cytosol|GO:0044464,cell part|GO:0044444,cytoplasmic part|GO:0005623,cell|GO:0043226,organelle|GO:0043229,intracellular organelle|GO:0044424,intracellular part|GO:0005622,intracellular|GO:0043227,membrane-bounded org…	GO:0004866,endopeptidase inhibitor activity|GO:0061135,endopeptidase regulator activity|GO:0061134,peptidase regulator activity|GO:0030414,peptidase inhibitor activity|GO:0004867,serine-type endopeptidase inhibitor activity|GO:0004857,enzyme inhibitor activity|GO:0098772,molecular function regulator|GO:0030234,enzyme regulator activity	ssc05146,Amoebiasis	34	26	26	26	26	26	26	26	26	60.8	42.57	378	60.8	60.8	60.8	1362600000	1410900000	1477500000	0.00504671	0.00534802	0.00495229
tr|A0A480SGY9|A0A480SGY9_PIGAlpha-1-antichymotrypsinOS=SusscrofaOX=9823PE=3SV=1;tr|A0A481DGF0|A0A481DGF0_PIGAlpha-1-antichymotrypsinOS=SusscrofaOX=9823PE=3SV=1	A0A480SGY9	tr|A0A480SGY9|A0A480SGY9_PIG Alpha-1-antichymotrypsin OS=Sus scrofa OX=9823 PE=3 SV=1	Alpha-1-antichymotrypsin	Sus scrofa						2	24	0	24	23	24	0	0	0	56.2	43.165	400	56.2	53.2	56.2	1317400000	1272200000	1222300000	0.0048793	0.00482228	0.00409691
tr|A0A287A7G8|A0A287A7G8_PIGHistoneH2BOS=SusscrofaOX=9823PE=3SV=1;tr|A0A480Z738|A0A480Z738_PIGHistoneH2BOS=SusscrofaOX=9823PE=3SV=1;tr|A0A481B3W7|A0A481B3W7_PIGHistoneH2BOS=SusscrofaOX=9823PE=3SV=1;tr|F2Z580|F2Z580_PIGHistoneH2BOS=SusscrofaOX=9823GN=HIST1H2BBPE=3SV=2;tr|A0A480JTV6|A0A480JTV6_PIGHistoneH2BOS=SusscrofaOX=9823PE=3SV=1;tr|A0A287BID4|A0A287BID4_PIGHistoneH2BOS=SusscrofaOX=9823GN=LOC10…	A0A287A7G8	tr|A0A287A7G8|A0A287A7G8_PIG Histone H2B OS=Sus scrofa OX=9823 PE=3 SV=1;tr|A0A480Z738|A0A480Z738_PIG Histone H2B OS=Sus scrofa OX=9823 PE=3 SV=1;tr|A0A481B3W7|A0A481B3W7_PIG Histone H2B OS=Sus scrofa OX=9823 PE=3 SV=1;tr|F2Z580|F2Z580_PIG Histone H2B OS=S	Histone H2B	Sus scrofa		GO:0034728,nucleosome organization|GO:0071103,DNA conformation change|GO:0022607,cellular component assembly|GO:0070271,protein complex biogenesis|GO:0043933,macromolecular complex subunit organization|GO:0016043,cellular component organization|GO:0031497,chromatin assembly|GO:0034622,cellular macromolecular complex assembly|GO:0071840,cellular component organization or biogenesis|GO:0071824,prot…	GO:0031974,membrane-enclosed lumen|GO:0044815,DNA packaging complex|GO:0043229,intracellular organelle|GO:0043228,non-membrane-bounded organelle|GO:0000785,chromatin|GO:0000786,nucleosome|GO:0000788,nuclear nucleosome|GO:0000228,nuclear chromosome|GO:0043227,membrane-bounded organelle|GO:0043226,organelle|GO:0031981,nuclear lumen|GO:0005634,nucleus|GO:0044454,nuclear chromosome part|GO:0005694,ch…	GO:0003676,nucleic acid binding|GO:0097159,organic cyclic compound binding|GO:0005488,binding|GO:0005515,protein binding|GO:0003677,DNA binding|GO:0046983,protein dimerization activity|GO:0046982,protein heterodimerization activity|GO:1901363,heterocyclic compound binding	ssc05203,Viral carcinogenesis|ssc05322,Systemic lupus erythematosus|ssc05034,Alcoholism	90	7	7	7	7	7	7	7	7	41.6	16.719	149	41.6	41.6	41.6	1205700000	1147000000	1346200000	0.00446559	0.00434771	0.0045122
tr|A0A480MJA5|A0A480MJA5_PIGIgGheavychain(Fragment)OS=SusscrofaOX=9823PE=4SV=1;tr|A0A480QQ66|A0A480QQ66_PIGIgGheavychainOS=SusscrofaOX=9823PE=4SV=1;tr|A0A481B7Q9|A0A481B7Q9_PIGIgGheavychainOS=SusscrofaOX=9823PE=4SV=1;tr|A0A480L3J9|A0A480L3J9_PIGIgGheavychainOS=SusscrofaOX=9823PE=4SV=1;tr|A0A480YWP9|A0A480YWP9_PIGIgM(Fragment)OS=SusscrofaOX=9823PE=4SV=1;tr|A0A480QQ58|A0A480QQ58_PIGIgMOS=SusscrofaO…	A0A480MJA5	tr|A0A480MJA5|A0A480MJA5_PIG IgG heavy chain (Fragment) OS=Sus scrofa OX=9823 PE=4 SV=1;tr|A0A480QQ66|A0A480QQ66_PIG IgG heavy chain OS=Sus scrofa OX=9823 PE=4 SV=1;tr|A0A481B7Q9|A0A481B7Q9_PIG IgG heavy chain OS=Sus scrofa OX=9823 PE=4 SV=1;tr|A0A480L3J9|	IgG heavy chain (Fragment)	Sus scrofa						8	25	0	24	24	24	0	0	0	71.5	49	456	71.5	66.7	66.7	1204800000	1237900000	1343300000	0.00446226	0.00469227	0.00450248
tr|L8B0S2|L8B0S2_PIGIgGheavychainOS=SusscrofaOX=9823GN=IGHGPE=2SV=1;tr|K7ZRJ9|K7ZRJ9_PIGIgGheavychianconstantregion(Fragment)OS=SusscrofaOX=9823GN=IGHG5-2PE=4SV=1;tr|A0A481A4B5|A0A481A4B5_PIGIgMOS=SusscrofaOX=9823PE=4SV=1	L8B0S2	tr|L8B0S2|L8B0S2_PIG IgG heavy chain OS=Sus scrofa OX=9823 GN=IGHG PE=2 SV=1;tr|K7ZRJ9|K7ZRJ9_PIG IgG heavy chian constant region (Fragment) OS=Sus scrofa OX=9823 GN=IGHG5-2 PE=4 SV=1	IgG heavy chain	Sus scrofa	IGHG					3	20	4	20	19	20	4	3	4	51.6	51.504	469	51.6	51.6	51.6	1091400000	842520000	1174200000	0.00404225	0.00319358	0.00393569
tr|A0A481ATH8|A0A481ATH8_PIGAlpha-1-antichymotrypsinOS=SusscrofaOX=9823PE=3SV=1	A0A481ATH8	tr|A0A481ATH8|A0A481ATH8_PIG Alpha-1-antichymotrypsin OS=Sus scrofa OX=9823 PE=3 SV=1	Alpha-1-antichymotrypsin	Sus scrofa						1	26	0	25	25	25	0	0	0	68.4	44.141	392	61.2	65.3	61.2	1079500000	862200000	1121400000	0.00399818	0.00326817	0.00375871
tr|A0A480SQE9|A0A480SQE9_PIGTransthyretinOS=SusscrofaOX=9823PE=3SV=1;tr|A0A480RRJ4|A0A480RRJ4_PIGTransthyretinOS=SusscrofaOX=9823PE=3SV=1;tr|A0A480RSR7|A0A480RSR7_PIGTransthyretinOS=SusscrofaOX=9823PE=3SV=1;tr|A0A481CSP9|A0A481CSP9_PIGTransthyretinOS=SusscrofaOX=9823PE=3SV=1;tr|A0A480JJA7|A0A480JJA7_PIGTransthyretinOS=SusscrofaOX=9823PE=3SV=1;sp|P50390|TTHY_PIGTransthyretinOS=SusscrofaOX=9823GN=T…	A0A480SQE9	tr|A0A480SQE9|A0A480SQE9_PIG Transthyretin OS=Sus scrofa OX=9823 PE=3 SV=1;tr|A0A480RRJ4|A0A480RRJ4_PIG Transthyretin OS=Sus scrofa OX=9823 PE=3 SV=1;tr|A0A480RSR7|A0A480RSR7_PIG Transthyretin OS=Sus scrofa OX=9823 PE=3 SV=1;tr|A0A481CSP9|A0A481CSP9_PIG Tr	Transthyretin	Sus scrofa						14	8	8	8	8	8	8	8	8	51.4	15.616	144	51.4	51.4	51.4	1067900000	1257500000	1231100000	0.00395522	0.00476656	0.0041264
tr|A0A287AHC1|A0A287AHC1_PIGIg-likedomain-containingproteinOS=SusscrofaOX=9823PE=1SV=1	A0A287AHC1	tr|A0A287AHC1|A0A287AHC1_PIG Ig-like domain-containing protein OS=Sus scrofa OX=9823 PE=1 SV=1	Ig-like domain-containing protein	Sus scrofa						1	1	1	1	1	1	1	1	1	25.3	9.9912	95	25.3	25.3	25.3	1057700000	1077000000	1090600000	0.00391744	0.00408237	0.00365548
sp|P00761|TRYP_PIGTrypsinOS=SusscrofaOX=9823PE=1SV=1;tr|C5IWV5|C5IWV5_PIGTrypsinogenOS=SusscrofaOX=9823PE=2SV=1;tr|A0A287B5W2|A0A287B5W2_PIGTrypsinogenisoformX1OS=SusscrofaOX=9823GN=LOC100302368PE=3SV=1	P00761	sp|P00761|TRYP_PIG Trypsin OS=Sus scrofa OX=9823 PE=1 SV=1;tr|C5IWV5|C5IWV5_PIG Trypsinogen OS=Sus scrofa OX=9823 PE=2 SV=1;tr|A0A287B5W2|A0A287B5W2_PIG Trypsinogen isoform X1 OS=Sus scrofa OX=9823 GN=LOC100302368 PE=3 SV=1	Trypsin	Sus scrofa		GO:0044238,primary metabolic process|GO:0032501,multicellular organismal process|GO:0044707,single-multicellular organism process|GO:0071704,organic substance metabolic process|GO:0007586,digestion|GO:0043170,macromolecule metabolic process|GO:0019538,protein metabolic process|GO:0008152,metabolic process|GO:0006508,proteolysis|GO:0044699,single-organism process|GO:1901564,organonitrogen compound…	GO:0005576,extracellular region|GO:0005615,extracellular space|GO:0044421,extracellular region part	GO:0004252,serine-type endopeptidase activity|GO:0004175,endopeptidase activity|GO:0017171,serine hydrolase activity|GO:0016787,hydrolase activity|GO:0003824,catalytic activity|GO:0070011,peptidase activity, acting on L-amino acid peptides|GO:0008233,peptidase activity|GO:0008236,serine-type peptidase activity	ssc05164,Influenza A|ssc04972,Pancreatic secretion|ssc04080,Neuroactive ligand-receptor interaction|ssc04974,Protein digestion and absorption	3	4	4	4	4	4	4	4	4	25.1	24.409	231	25.1	25.1	25.1	1001000000	1377000000	1098200000	0.00370744	0.00521952	0.00368095
tr|Q29014|Q29014_PIGAlpha-1acidglycoprotein(Fragment)OS=SusscrofaOX=9823PE=2SV=1;tr|A0A480Q7U8|A0A480Q7U8_PIGAlpha-1-acidglycoprotein2OS=SusscrofaOX=9823PE=4SV=1;tr|A0A480Q8P7|A0A480Q8P7_PIGAlpha-1-acidglycoprotein2OS=SusscrofaOX=9823PE=4SV=1;tr|F1SN68|F1SN68_PIGAlpha-1-acidglycoproteinOS=SusscrofaOX=9823GN=ORM1PE=1SV=1;tr|A0A481BZ64|A0A481BZ64_PIGAlpha-1-acidglycoproteinOS=SusscrofaOX=9823PE=3SV…	Q29014	tr|Q29014|Q29014_PIG Alpha-1 acid glycoprotein (Fragment) OS=Sus scrofa OX=9823 PE=2 SV=1;tr|A0A480Q7U8|A0A480Q7U8_PIG Alpha-1-acid glycoprotein 2 OS=Sus scrofa OX=9823 PE=4 SV=1;tr|A0A480Q8P7|A0A480Q8P7_PIG Alpha-1-acid glycoprotein 2 OS=Sus scrofa OX=982	Alpha-1 acid glycoprotein (Fragment)	Sus scrofa		GO:2001234,negative regulation of apoptotic signaling pathway|GO:2001236,regulation of extrinsic apoptotic signaling pathway|GO:2001237,negative regulation of extrinsic apoptotic signaling pathway|GO:0019222,regulation of metabolic process|GO:2001233,regulation of apoptotic signaling pathway|GO:0048585,negative regulation of response to stimulus|GO:0048583,regulation of response to stimulus|GO:00…	GO:0043234,protein complex|GO:0005737,cytoplasm|GO:0032991,macromolecular complex|GO:1902494,catalytic complex|GO:0017109,glutamate-cysteine ligase complex|GO:0044464,cell part|GO:0005623,cell|GO:0005622,intracellular|GO:0044444,cytoplasmic part|GO:0044424,intracellular part	GO:0046982,protein heterodimerization activity|GO:0003824,catalytic activity|GO:0035226,glutamate-cysteine ligase catalytic subunit binding|GO:0004357,glutamate-cysteine ligase activity|GO:0030234,enzyme regulator activity|GO:0019899,enzyme binding|GO:0016881,acid-amino acid ligase activity|GO:0016879,ligase activity, forming carbon-nitrogen bonds|GO:0005488,binding|GO:0005515,protein binding|GO:…	ssc00270,Cysteine and methionine metabolism|ssc00480,Glutathione metabolism|ssc01100,Metabolic pathways	21	11	11	11	11	11	11	11	11	48.1	20.898	183	48.1	48.1	48.1	994590000	1061100000	888020000	0.0036837	0.0040221	0.00297647
tr|A0A481B3Y9|A0A481B3Y9_PIGPre-Blymphocyteprotein3(Fragment)OS=SusscrofaOX=9823PE=4SV=1	A0A481B3Y9	tr|A0A481B3Y9|A0A481B3Y9_PIG Pre-B lymphocyte protein 3 (Fragment) OS=Sus scrofa OX=9823 PE=4 SV=1	Pre-B lymphocyte protein 3 (Fragment)	Sus scrofa						1	3	0	3	3	3	0	0	0	21.3	14.932	141	21.3	21.3	21.3	949720000	724020000	965780000	0.00351751	0.0027444	0.0032371
tr|A0A481D967|A0A481D967_PIGHistoneH2A(Fragment)OS=SusscrofaOX=9823PE=3SV=1;tr|A0A480TG95|A0A480TG95_PIGHistoneH2A(Fragment)OS=SusscrofaOX=9823PE=3SV=1;tr|A0A287B0L6|A0A287B0L6_PIGHistoneH2AOS=SusscrofaOX=9823GN=LOC100157763PE=3SV=1;tr|F2Z5L5|F2Z5L5_PIGHistoneH2AOS=SusscrofaOX=9823GN=HIST2H2ACPE=1SV=1;tr|A0A480VL36|A0A480VL36_PIGHistoneH2AOS=SusscrofaOX=9823PE=3SV=1;tr|A0A480DWZ9|A0A480DWZ9_PIGHi…	A0A481D967	tr|A0A481D967|A0A481D967_PIG Histone H2A (Fragment) OS=Sus scrofa OX=9823 PE=3 SV=1;tr|A0A480TG95|A0A480TG95_PIG Histone H2A (Fragment) OS=Sus scrofa OX=9823 PE=3 SV=1;tr|A0A287B0L6|A0A287B0L6_PIG Histone H2A OS=Sus scrofa OX=9823 GN=LOC100157763 PE=3 SV=1	Histone H2A (Fragment)	Sus scrofa						85	5	2	5	5	5	2	2	2	36.8	13.603	125	36.8	36.8	36.8	930990000	1068000000	1150800000	0.00344814	0.00404826	0.00385725
tr|A0A480ECI9|A0A480ECI9_PIGAlpha-2-macroglobulinisoformaOS=SusscrofaOX=9823PE=4SV=1;tr|A0A480DPX9|A0A480DPX9_PIGA2M_recepdomain-containingproteinOS=SusscrofaOX=9823PE=4SV=1	A0A480ECI9	tr|A0A480ECI9|A0A480ECI9_PIG Alpha-2-macroglobulin isoform a OS=Sus scrofa OX=9823 PE=4 SV=1	Alpha-2-macroglobulin isoform a	Sus scrofa						2	77	0	73	74	75	0	0	0	57.7	167.03	1490	55.2	54.4	57.7	879410000	897290000	954150000	0.0032571	0.00340118	0.00319812
tr|B9TSR8|B9TSR8_PIGComplementfactorBOS=SusscrofaOX=9823GN=CFBPE=2SV=1;tr|A5PF00|A5PF00_PIGB-factor,properdinOS=SusscrofaOX=9823GN=BFPE=3SV=1;tr|A0A480SB37|A0A480SB37_PIGComplementfactorBpreproproteinOS=SusscrofaOX=9823PE=3SV=1;tr|A0A481AV19|A0A481AV19_PIGComplementfactorBpreproproteinOS=SusscrofaOX=9823PE=3SV=1;tr|A0A481ARJ8|A0A481ARJ8_PIGComplementfactorBpreproproteinOS=SusscrofaOX=9823PE=3SV=1…	B9TSR8	tr|B9TSR8|B9TSR8_PIG Complement factor B OS=Sus scrofa OX=9823 GN=CFB PE=2 SV=1;tr|A5PF00|A5PF00_PIG B-factor, properdin OS=Sus scrofa OX=9823 GN=BF PE=3 SV=1;tr|A0A480SB37|A0A480SB37_PIG Complement factor B preproprotein OS=Sus scrofa OX=9823 PE=3 SV=1;tr	Complement factor B	Sus scrofa	CFB	GO:0048584,positive regulation of response to stimulus|GO:0048583,regulation of response to stimulus|GO:0050789,regulation of biological process|GO:0044699,single-organism process|GO:0044710,single-organism metabolic process|GO:0002682,regulation of immune system process|GO:0072376,protein activation cascade|GO:0071704,organic substance metabolic process|GO:0002684,positive regulation of immune s…	GO:0005576,extracellular region	GO:0004252,serine-type endopeptidase activity|GO:0004175,endopeptidase activity|GO:0017171,serine hydrolase activity|GO:0016787,hydrolase activity|GO:0003824,catalytic activity|GO:0070011,peptidase activity, acting on L-amino acid peptides|GO:0008233,peptidase activity|GO:0008236,serine-type peptidase activity	0	10	44	1	44	42	41	1	1	1	61	85.924	765	61	60.7	60	869790000	809850000	962730000	0.00322147	0.00306974	0.00322688
tr|A0A480R5X3|A0A480R5X3_PIGAlpha-1-antichymotrypsinOS=SusscrofaOX=9823PE=3SV=1	A0A480R5X3	tr|A0A480R5X3|A0A480R5X3_PIG Alpha-1-antichymotrypsin OS=Sus scrofa OX=9823 PE=3 SV=1	Alpha-1-antichymotrypsin	Sus scrofa						1	23	0	23	22	22	0	0	0	55	47.688	429	55	53.4	53.4	853250000	739310000	916630000	0.00316021	0.00280236	0.00307236
tr|A0A481DKJ8|A0A481DKJ8_PIGActin,alphaskeletalmuscle-likeOS=SusscrofaOX=9823PE=3SV=1	A0A481DKJ8	tr|A0A481DKJ8|A0A481DKJ8_PIG Actin, alpha skeletal muscle-like OS=Sus scrofa OX=9823 PE=3 SV=1	Actin, alpha skeletal muscle-like	Sus scrofa						1	2	2	2	2	2	2	2	2	14.6	14.572	130	14.6	14.6	14.6	839650000	602830000	802070000	0.00310984	0.00228503	0.00268838
tr|I3LN42|I3LN42_PIGUncharacterizedproteinOS=SusscrofaOX=9823GN=GCPE=1SV=2;tr|A0A480JN65|A0A480JN65_PIGVitaminD-bindingproteinOS=SusscrofaOX=9823PE=4SV=1;tr|A0A480SZB9|A0A480SZB9_PIGVitaminD-bindingproteinisoform3OS=SusscrofaOX=9823PE=4SV=1;tr|A0A481CLZ9|A0A481CLZ9_PIGVitaminD-bindingproteinisoform3OS=SusscrofaOX=9823PE=4SV=1;tr|A0A480E694|A0A480E694_PIGVitaminD-bindingproteinisoform1OS=Susscrofa…	I3LN42	tr|I3LN42|I3LN42_PIG Uncharacterized protein OS=Sus scrofa OX=9823 GN=GC PE=1 SV=2;tr|A0A480JN65|A0A480JN65_PIG Vitamin D-binding protein OS=Sus scrofa OX=9823 PE=4 SV=1;tr|A0A480SZB9|A0A480SZB9_PIG Vitamin D-binding protein isoform 3 OS=Sus scrofa OX=9823	Uncharacterized protein	Sus scrofa	GC	GO:0044238,primary metabolic process|GO:0044710,single-organism metabolic process|GO:0006766,vitamin metabolic process|GO:0042359,vitamin D metabolic process|GO:0051234,establishment of localization|GO:0071704,organic substance metabolic process|GO:0044699,single-organism process|GO:1901360,organic cyclic compound metabolic process|GO:0006810,transport|GO:0006066,alcohol metabolic process|GO:0051…	GO:0043230,extracellular organelle|GO:0031982,vesicle|GO:0044421,extracellular region part|GO:0043227,membrane-bounded organelle|GO:0072562,blood microparticle|GO:0031988,membrane-bounded vesicle|GO:0005576,extracellular region|GO:0005615,extracellular space|GO:1903561,extracellular vesicle|GO:0065010,extracellular membrane-bounded organelle|GO:0043226,organelle|GO:0070062,extracellular exosome	GO:0003779,actin binding|GO:1902271,D3 vitamins binding|GO:0051183,vitamin transporter activity|GO:0043178,alcohol binding|GO:0005215,transporter activity|GO:0008092,cytoskeletal protein binding|GO:0008289,lipid binding|GO:0019842,vitamin binding|GO:0036094,small molecule binding|GO:0005496,steroid binding|GO:0005488,binding|GO:0005515,protein binding|GO:0005499,vitamin D binding|GO:1902118,calci…	0	16	28	13	28	27	27	13	13	13	59.2	53.161	473	59.2	59.2	59.2	786850000	626050000	860410000	0.00291428	0.00237305	0.00288392
tr|A0A481CKD1|A0A481CKD1_PIGPre-Blymphocyteprotein3(Fragment)OS=SusscrofaOX=9823PE=4SV=1	A0A481CKD1	tr|A0A481CKD1|A0A481CKD1_PIG Pre-B lymphocyte protein 3 (Fragment) OS=Sus scrofa OX=9823 PE=4 SV=1	Pre-B lymphocyte protein 3 (Fragment)	Sus scrofa						1	4	3	4	4	4	3	3	3	48.9	13.943	135	48.9	48.9	48.9	759400000	754290000	865220000	0.00281262	0.00285914	0.00290005
tr|A0A481DAT2|A0A481DAT2_PIGAcyl-CoA-bindingproteinisoform3(Fragment)OS=SusscrofaOX=9823PE=4SV=1;sp|P12026|ACBP_PIGAcyl-CoA-bindingproteinOS=SusscrofaOX=9823GN=DBIPE=1SV=2;tr|A0A480M1R1|A0A480M1R1_PIGAcyl-CoA-bindingproteinisoform3OS=SusscrofaOX=9823PE=4SV=1;tr|A0A287BJR8|A0A287BJR8_PIGAcyl-CoA-bindingproteinOS=SusscrofaOX=9823GN=DBIPE=1SV=1;tr|A0A480RBK0|A0A480RBK0_PIGAcyl-CoA-bindingproteinisof…	A0A481DAT2	tr|A0A481DAT2|A0A481DAT2_PIG Acyl-CoA-binding protein isoform 3 (Fragment) OS=Sus scrofa OX=9823 PE=4 SV=1;sp|P12026|ACBP_PIG Acyl-CoA-binding protein OS=Sus scrofa OX=9823 GN=DBI PE=1 SV=2;tr|A0A480M1R1|A0A480M1R1_PIG Acyl-CoA-binding protein isoform 3 OS	Acyl-CoA-binding protein isoform 3 (Fragment)	Sus scrofa						11	7	7	7	7	7	7	7	7	72.1	9.8042	86	72.1	72.1	72.1	758290000	823220000	770660000	0.0028085	0.00312042	0.0025831
tr|F1RFY1|F1RFY1_PIGProfilinOS=SusscrofaOX=9823GN=PFN1PE=1SV=1;tr|A0A480VD90|A0A480VD90_PIGProfilin(Fragment)OS=SusscrofaOX=9823PE=3SV=1;tr|A0A481AX22|A0A481AX22_PIGProfilin(Fragment)OS=SusscrofaOX=9823PE=3SV=1;tr|A0A480TZK1|A0A480TZK1_PIGProfilin(Fragment)OS=SusscrofaOX=9823PE=3SV=1;tr|A0A480W9Z0|A0A480W9Z0_PIGProfilin(Fragment)OS=SusscrofaOX=9823PE=3SV=1;tr|A0A480W304|A0A480W304_PIGProfilin(Fra…	F1RFY1	tr|F1RFY1|F1RFY1_PIG Profilin OS=Sus scrofa OX=9823 GN=PFN1 PE=1 SV=1;tr|A0A480VD90|A0A480VD90_PIG Profilin (Fragment) OS=Sus scrofa OX=9823 PE=3 SV=1;tr|A0A481AX22|A0A481AX22_PIG Profilin (Fragment) OS=Sus scrofa OX=9823 PE=3 SV=1;tr|A0A480TZK1|A0A480TZK1	Profilin	Sus scrofa	PFN1	GO:0044238,primary metabolic process|GO:0080090,regulation of primary metabolic process|GO:0019222,regulation of metabolic process|GO:0008064,regulation of actin polymerization or depolymerization|GO:0060491,regulation of cell projection assembly|GO:1901362,organic cyclic compound biosynthetic process|GO:0031344,regulation of cell projection organization|GO:0071840,cellular component organization…	GO:0043229,intracellular organelle|GO:0005924,cell-substrate adherens junction|GO:0005925,focal adhesion|GO:0043227,membrane-bounded organelle|GO:0043226,organelle|GO:0030054,cell junction|GO:0030055,cell-substrate junction|GO:0005737,cytoplasm|GO:0031982,vesicle|GO:0005615,extracellular space|GO:0005634,nucleus|GO:0016020,membrane|GO:0072562,blood microparticle|GO:0031988,membrane-bounded vesicl…	GO:0060590,ATPase regulator activity|GO:0017048,Rho GTPase binding|GO:0031267,small GTPase binding|GO:0051020,GTPase binding|GO:0005488,binding|GO:0003676,nucleic acid binding|GO:0043167,ion binding|GO:1901363,heterocyclic compound binding|GO:1901265,nucleoside phosphate binding|GO:0043168,anion binding|GO:0003779,actin binding|GO:0098772,molecular function regulator|GO:0060589,nucleoside-triphos…	ssc04810,Regulation of actin cytoskeleton|ssc05132,Salmonella infection|ssc04015,Rap1 signaling pathway	22	10	10	10	10	9	10	10	9	90	15.043	140	90	90	89.3	743720000	832790000	808090000	0.00275454	0.00315669	0.00270856
tr|A0A480ZF55|A0A480ZF55_PIGAlpha-enolaseisoform1(Fragment)OS=SusscrofaOX=9823PE=3SV=1;tr|I3LK59|I3LK59_PIGAlpha-enolaseisoform1OS=SusscrofaOX=9823GN=ENO1PE=1SV=2;tr|A0A0B8RSY9|A0A0B8RSY9_PIGEnolase1,(Alpha)OS=SusscrofadomesticusOX=9825GN=ENO1PE=3SV=1;tr|A0A480R622|A0A480R622_PIGAlpha-enolaseisoform1OS=SusscrofaOX=9823PE=3SV=1;tr|A0A480UVG9|A0A480UVG9_PIGAlpha-enolaseisoform1OS=SusscrofaOX=9823PE…	A0A480ZF55	tr|A0A480ZF55|A0A480ZF55_PIG Alpha-enolase isoform 1 (Fragment) OS=Sus scrofa OX=9823 PE=3 SV=1;tr|I3LK59|I3LK59_PIG Alpha-enolase isoform 1 OS=Sus scrofa OX=9823 GN=ENO1 PE=1 SV=2;tr|A0A0B8RSY9|A0A0B8RSY9_PIG Enolase 1, (Alpha) OS=Sus scrofa domesticus OX	Alpha-enolase isoform 1 (Fragment)	Sus scrofa						91	22	11	22	22	22	11	11	11	65.8	46.461	427	65.8	65.8	65.8	743120000	825870000	746610000	0.00275232	0.00313046	0.00250249
tr|A0A287AAD5|A0A287AAD5_PIGAlpha-1B-glycoproteinOS=SusscrofaOX=9823GN=A1BGPE=1SV=1;tr|F1SC20|F1SC20_PIGAlpha-1B-glycoproteinOS=SusscrofaOX=9823GN=A1BGPE=1SV=1;tr|A0A287A333|A0A287A333_PIGAlpha-1B-glycoproteinOS=SusscrofaOX=9823GN=A1BGPE=1SV=1;tr|A0A480RA96|A0A480RA96_PIGAlpha-1B-glycoproteinOS=SusscrofaOX=9823PE=4SV=1;tr|A0A480RIT7|A0A480RIT7_PIGAlpha-1B-glycoprotein(Fragment)OS=SusscrofaOX=9823…	A0A287AAD5	tr|A0A287AAD5|A0A287AAD5_PIG Alpha-1B-glycoprotein OS=Sus scrofa OX=9823 GN=A1BG PE=1 SV=1;tr|F1SC20|F1SC20_PIG Alpha-1B-glycoprotein OS=Sus scrofa OX=9823 GN=A1BG PE=1 SV=1;tr|A0A287A333|A0A287A333_PIG Alpha-1B-glycoprotein OS=Sus scrofa OX=9823 GN=A1BG P	Alpha-1B-glycoprotein	Sus scrofa	A1BG	GO:0080090,regulation of primary metabolic process|GO:0019222,regulation of metabolic process|GO:0031326,regulation of cellular biosynthetic process|GO:0031323,regulation of cellular metabolic process|GO:0090304,nucleic acid metabolic process|GO:0044249,cellular biosynthetic process|GO:0034641,cellular nitrogen compound metabolic process|GO:0006807,nitrogen compound metabolic process|GO:0023052,s…	GO:0016020,membrane|GO:0044425,membrane part|GO:0016021,integral component of membrane|GO:0031224,intrinsic component of membrane	GO:0060089,molecular transducer activity|GO:0004872,receptor activity|GO:0005515,protein binding|GO:0034711,inhibin binding|GO:0005488,binding	0	16	20	1	20	19	20	1	1	1	59.4	53.266	490	59.4	50.2	59.4	739480000	766530000	886800000	0.00273884	0.00290554	0.00297238
tr|L8AXM9|L8AXM9_PIGIgGheavychainOS=SusscrofaOX=9823GN=IGHGPE=2SV=1	L8AXM9	tr|L8AXM9|L8AXM9_PIG IgG heavy chain OS=Sus scrofa OX=9823 GN=IGHG PE=2 SV=1	IgG heavy chain	Sus scrofa	IGHG					1	19	0	19	19	18	0	0	0	54.9	51.547	472	54.9	54.9	54.4	728340000	478130000	772270000	0.00269758	0.00181235	0.0025885
tr|I3VKE6|I3VKE6_PIGCeruloplasminOS=SusscrofaOX=9823PE=2SV=1;tr|A0A480MD10|A0A480MD10_PIGL-lactatedehydrogenaseBchainisoformLDHB-likeOS=SusscrofaOX=9823PE=4SV=1	I3VKE6	tr|I3VKE6|I3VKE6_PIG Ceruloplasmin OS=Sus scrofa OX=9823 PE=2 SV=1	Ceruloplasmin	Sus scrofa		GO:0008152,metabolic process|GO:0050801,ion homeostasis|GO:0006825,copper ion transport|GO:0042592,homeostatic process|GO:0055072,iron ion homeostasis|GO:0055076,transition metal ion homeostasis|GO:0098771,inorganic ion homeostasis|GO:0044699,single-organism process|GO:0044710,single-organism metabolic process|GO:0046916,cellular transition metal ion homeostasis|GO:0000041,transition metal ion tr…	GO:0000323,lytic vacuole|GO:0043229,intracellular organelle|GO:0031988,membrane-bounded vesicle|GO:0043227,membrane-bounded organelle|GO:0043226,organelle|GO:0005737,cytoplasm|GO:0044446,intracellular organelle part|GO:0031982,vesicle|GO:0005773,vacuole|GO:0005615,extracellular space|GO:0098805,whole membrane|GO:0016020,membrane|GO:0072562,blood microparticle|GO:0005774,vacuolar membrane|GO:00444…	GO:0043169,cation binding|GO:0016722,oxidoreductase activity, oxidizing metal ions|GO:0046872,metal ion binding|GO:0016724,oxidoreductase activity, oxidizing metal ions, oxygen as acceptor|GO:0046914,transition metal ion binding|GO:0004322,ferroxidase activity|GO:0051087,chaperone binding|GO:0043167,ion binding|GO:0003824,catalytic activity|GO:0005488,binding|GO:0005515,protein binding|GO:0005507…	ssc00860,Porphyrin and chlorophyll metabolism	2	59	0	56	57	57	0	0	0	54.1	125.54	1100	53.4	51.4	54	719670000	639750000	768410000	0.00266547	0.00242498	0.00257556
tr|A0A480NNT9|A0A480NNT9_PIGLactotransferrinisoform1preproproteinOS=SusscrofaOX=9823PE=3SV=1;tr|A0A480ET03|A0A480ET03_PIGLactotransferrinisoform1preproproteinOS=SusscrofaOX=9823PE=3SV=1;tr|Q8WMN8|Q8WMN8_PIGLactoferrin(Fragment)OS=SusscrofaOX=9823GN=LTFPE=2SV=1;tr|Q6YT39|Q6YT39_PIGLactotransferrinOS=SusscrofaOX=9823GN=LTFPE=1SV=1;sp|P14632|TRFL_PIGLactotransferrinOS=SusscrofaOX=9823GN=LTFPE=1SV=3;…	A0A480NNT9	tr|A0A480NNT9|A0A480NNT9_PIG Lactotransferrin isoform 1 preproprotein OS=Sus scrofa OX=9823 PE=3 SV=1;tr|A0A480ET03|A0A480ET03_PIG Lactotransferrin isoform 1 preproprotein OS=Sus scrofa OX=9823 PE=3 SV=1;tr|Q8WMN8|Q8WMN8_PIG Lactoferrin (Fragment) OS=Sus s	Lactotransferrin isoform 1 preproprotein	Sus scrofa						9	40	35	39	39	39	35	35	34	70.7	77.553	704	69.2	69.2	68	707550000	676520000	749650000	0.00262058	0.00256435	0.00251268
tr|F1RYW2|F1RYW2_PIGUncharacterizedproteinOS=SusscrofaOX=9823GN=CALML5PE=4SV=1;tr|A0A480KWR8|A0A480KWR8_PIGCalmodulin-1(Fragment)OS=SusscrofaOX=9823PE=4SV=1;tr|A0A480REY8|A0A480REY8_PIGCalmodulin-2isoform1(Fragment)OS=SusscrofaOX=9823PE=4SV=1	F1RYW2	tr|F1RYW2|F1RYW2_PIG Uncharacterized protein OS=Sus scrofa OX=9823 GN=CALML5 PE=4 SV=1;tr|A0A480KWR8|A0A480KWR8_PIG Calmodulin-1 (Fragment) OS=Sus scrofa OX=9823 PE=4 SV=1;tr|A0A480REY8|A0A480REY8_PIG Calmodulin-2 isoform 1 (Fragment) OS=Sus scrofa OX=9823	Uncharacterized protein	Sus scrofa	CALML5	0	0	GO:0043169,cation binding|GO:0043167,ion binding|GO:0005488,binding|GO:0046872,metal ion binding|GO:0005509,calcium ion binding	ssc04750,Inflammatory mediator regulation of TRP channels|ssc04014,Ras signaling pathway|ssc04015,Rap1 signaling pathway|ssc04114,Oocyte meiosis|ssc04270,Vascular smooth muscle contraction|ssc04915,Estrogen signaling pathway|ssc04916,Melanogenesis|ssc04910,Insulin signaling pathway|ssc04912,GnRH signaling pathway|ssc04971,Gastric acid secretion|ssc04722,Neurotrophin signaling pathway|ssc04720,Lon…	3	8	8	8	8	8	8	8	8	55.7	16.647	149	55.7	55.7	55.7	706480000	602360000	685710000	0.00261661	0.00228325	0.00229836
tr|L8B0W5|L8B0W5_PIGIgGheavychainOS=SusscrofaOX=9823GN=IGHGPE=2SV=1	L8B0W5	tr|L8B0W5|L8B0W5_PIG IgG heavy chain OS=Sus scrofa OX=9823 GN=IGHG PE=2 SV=1	IgG heavy chain	Sus scrofa	IGHG					1	19	1	19	19	19	1	1	1	54.9	51.246	470	54.9	54.9	54.9	698450000	633400000	679940000	0.00258687	0.00240091	0.00227902
tr|A0A075B7I5|A0A075B7I5_PIGIg-likedomain-containingproteinOS=SusscrofaOX=9823PE=1SV=2;tr|A0A480WMI8|A0A480WMI8_PIGPre-Blymphocyteprotein3(Fragment)OS=SusscrofaOX=9823PE=4SV=1;tr|A0A481DDP5|A0A481DDP5_PIGIgheavychainMem5-likeOS=SusscrofaOX=9823PE=4SV=1	A0A075B7I5	tr|A0A075B7I5|A0A075B7I5_PIG Ig-like domain-containing protein OS=Sus scrofa OX=9823 PE=1 SV=2;tr|A0A480WMI8|A0A480WMI8_PIG Pre-B lymphocyte protein 3 (Fragment) OS=Sus scrofa OX=9823 PE=4 SV=1	Ig-like domain-containing protein	Sus scrofa		GO:0050896,response to stimulus|GO:0002376,immune system process|GO:0002377,immunoglobulin production|GO:0006955,immune response|GO:0002440,production of molecular mediator of immune response	GO:0005576,extracellular region|GO:0005615,extracellular space|GO:0044421,extracellular region part	0	0	3	4	2	4	4	4	2	2	2	37.2	11.866	113	37.2	37.2	37.2	689450000	704510000	817500000	0.00255354	0.00267045	0.0027401
sp|P27917|APOC3_PIGApolipoproteinC-IIIOS=SusscrofaOX=9823GN=APOC3PE=1SV=2;tr|A0A480RDK8|A0A480RDK8_PIGApolipoproteinC-IIIOS=SusscrofaOX=9823PE=4SV=1;tr|A0A481ATH7|A0A481ATH7_PIGApolipoproteinC-III(Fragment)OS=SusscrofaOX=9823PE=4SV=1;tr|A0A480E3D3|A0A480E3D3_PIGApolipoproteinC-IIIOS=SusscrofaOX=9823PE=4SV=1;tr|A0A481AR76|A0A481AR76_PIGApolipoproteinC-IIIOS=SusscrofaOX=9823PE=4SV=1;tr|A0A481ASZ0|A…	P27917	sp|P27917|APOC3_PIG Apolipoprotein C-III OS=Sus scrofa OX=9823 GN=APOC3 PE=1 SV=2;tr|A0A480RDK8|A0A480RDK8_PIG Apolipoprotein C-III OS=Sus scrofa OX=9823 PE=4 SV=1;tr|A0A481ATH7|A0A481ATH7_PIG Apolipoprotein C-III (Fragment) OS=Sus scrofa OX=9823 PE=4 SV=1	Apolipoprotein C-III	Sus scrofa	APOC3	GO:0006633,fatty acid biosynthetic process|GO:0051234,establishment of localization|GO:0080090,regulation of primary metabolic process|GO:0034447,very-low-density lipoprotein particle clearance|GO:0051049,regulation of transport|GO:0048583,regulation of response to stimulus|GO:0035376,sterol import|GO:0006820,anion transport|GO:0007165,signal transduction|GO:0044283,small molecule biosynthetic pr…	GO:0034358,plasma lipoprotein particle|GO:1990777,lipoprotein particle|GO:0043227,membrane-bounded organelle|GO:0043226,organelle|GO:0042627,chylomicron|GO:0031982,vesicle|GO:0031988,membrane-bounded vesicle|GO:0034361,very-low-density lipoprotein particle|GO:0034363,intermediate-density lipoprotein particle|GO:0034364,high-density lipoprotein particle|GO:0034366,spherical high-density lipoprotei…	GO:0043168,anion binding|GO:0055102,lipase inhibitor activity|GO:0070325,lipoprotein particle receptor binding|GO:0030234,enzyme regulator activity|GO:0005543,phospholipid binding|GO:0008289,lipid binding|GO:0043167,ion binding|GO:0005488,binding|GO:0005515,protein binding|GO:0070653,high-density lipoprotein particle receptor binding|GO:0004857,enzyme inhibitor activity|GO:0098772,molecular funct…	ssc03320,PPAR signaling pathway	7	4	4	4	4	4	4	4	4	47.9	10.704	96	47.9	47.9	47.9	670090000	622440000	396190000	0.00248183	0.00235936	0.00132795
tr|A0A286ZFW3|A0A286ZFW3_PIGBeta-2-glycoprotein1OS=SusscrofaOX=9823GN=APOHPE=1SV=1;tr|A0A480SP00|A0A480SP00_PIGBeta-2-glycoprotein1OS=SusscrofaOX=9823PE=4SV=1;tr|A0A480E766|A0A480E766_PIGBeta-2-glycoprotein1OS=SusscrofaOX=9823PE=4SV=1;tr|A0A480QDS0|A0A480QDS0_PIGBeta-2-glycoprotein1OS=SusscrofaOX=9823PE=4SV=1;tr|A0A480QC22|A0A480QC22_PIGBeta-2-glycoprotein1OS=SusscrofaOX=9823PE=4SV=1;tr|A0A140TAK…	A0A286ZFW3	tr|A0A286ZFW3|A0A286ZFW3_PIG Beta-2-glycoprotein 1 OS=Sus scrofa OX=9823 GN=APOH PE=1 SV=1;tr|A0A480SP00|A0A480SP00_PIG Beta-2-glycoprotein 1 OS=Sus scrofa OX=9823 PE=4 SV=1;tr|A0A480E766|A0A480E766_PIG Beta-2-glycoprotein 1 OS=Sus scrofa OX=9823 PE=4 SV=1	Beta-2-glycoprotein 1	Sus scrofa	APOH	0	GO:0005576,extracellular region|GO:0005615,extracellular space|GO:0044421,extracellular region part	GO:0043169,cation binding|GO:0003682,chromatin binding|GO:0043167,ion binding|GO:0044877,macromolecular complex binding|GO:0005509,calcium ion binding|GO:0046872,metal ion binding|GO:0005488,binding	0	15	16	16	15	16	15	15	16	15	56.2	38.275	345	53.9	56.2	53.9	651850000	584160000	739370000	0.00241428	0.00221426	0.00247822
tr|B7U2G7|B7U2G7_PIGGalectinOS=SusscrofaOX=9823GN=LGALS7PE=2SV=1;tr|A0A481BSQ7|A0A481BSQ7_PIGGalectinOS=SusscrofaOX=9823PE=4SV=1;tr|A0A480S5S8|A0A480S5S8_PIGGalectin(Fragment)OS=SusscrofaOX=9823PE=4SV=1;tr|A0A480N5A7|A0A480N5A7_PIGGalectin(Fragment)OS=SusscrofaOX=9823PE=4SV=1;tr|A0A480NVN9|A0A480NVN9_PIGGalectin-7-like(Fragment)OS=SusscrofaOX=9823PE=4SV=1	B7U2G7	tr|B7U2G7|B7U2G7_PIG Galectin OS=Sus scrofa OX=9823 GN=LGALS7 PE=2 SV=1;tr|A0A481BSQ7|A0A481BSQ7_PIG Galectin OS=Sus scrofa OX=9823 PE=4 SV=1;tr|A0A480S5S8|A0A480S5S8_PIG Galectin (Fragment) OS=Sus scrofa OX=9823 PE=4 SV=1;tr|A0A480N5A7|A0A480N5A7_PIG Gale	Galectin	Sus scrofa	LGALS7	GO:0098609,cell-cell adhesion|GO:0007155,cell adhesion|GO:0007157,heterophilic cell-cell adhesion via plasma membrane cell adhesion molecules|GO:0022610,biological adhesion|GO:0098742,cell-cell adhesion via plasma-membrane adhesion molecules	GO:0005576,extracellular region|GO:0005615,extracellular space|GO:0044421,extracellular region part	GO:0030246,carbohydrate binding|GO:0005488,binding	0	5	8	1	8	7	7	1	1	1	69.6	15.41	138	69.6	67.4	67.4	622290000	577200000	626140000	0.0023048	0.00218788	0.0020987
tr|A0A480K9S4|A0A480K9S4_PIGNeutrophilgelatinase-associatedlipocalinOS=SusscrofaOX=9823PE=3SV=1;tr|A0A480JRH8|A0A480JRH8_PIGNeutrophilgelatinase-associatedlipocalinOS=SusscrofaOX=9823PE=3SV=1;tr|A0A480PYB3|A0A480PYB3_PIGNeutrophilgelatinase-associatedlipocalin(Fragment)OS=SusscrofaOX=9823PE=3SV=1;tr|A0A480PD50|A0A480PD50_PIGNeutrophilgelatinase-associatedlipocalinOS=SusscrofaOX=9823PE=3SV=1;tr|A0…	A0A480K9S4	tr|A0A480K9S4|A0A480K9S4_PIG Neutrophil gelatinase-associated lipocalin OS=Sus scrofa OX=9823 PE=3 SV=1;tr|A0A480JRH8|A0A480JRH8_PIG Neutrophil gelatinase-associated lipocalin OS=Sus scrofa OX=9823 PE=3 SV=1;tr|A0A480PYB3|A0A480PYB3_PIG Neutrophil gelatina	Neutrophil gelatinase-associated lipocalin	Sus scrofa						14	11	11	11	11	11	11	11	11	56.9	22.404	197	56.9	56.9	56.9	609050000	593410000	642250000	0.00225576	0.00224932	0.00215269
tr|A0A287AXR5|A0A287AXR5_PIG14_3_3domain-containingproteinOS=SusscrofaOX=9823GN=YWHAZPE=1SV=1;tr|F2Z558|F2Z558_PIG14-3-3proteinzeta/deltaOS=SusscrofaOX=9823GN=YWHAZPE=1SV=3;tr|A0A481CP28|A0A481CP28_PIG14-3-3proteinzeta/deltaOS=SusscrofaOX=9823PE=3SV=1;tr|G9F6X7|G9F6X7_PIGTyrosine3-monooxygenasetryptophan5-monooxygenaseactivationproteinOS=SusscrofaOX=9823PE=2SV=1;tr|A0A480MC83|A0A480MC83_PIG14-3-3…	A0A287AXR5	tr|A0A287AXR5|A0A287AXR5_PIG 14_3_3 domain-containing protein OS=Sus scrofa OX=9823 GN=YWHAZ PE=1 SV=1;tr|F2Z558|F2Z558_PIG 14-3-3 protein zeta/delta OS=Sus scrofa OX=9823 GN=YWHAZ PE=1 SV=3;tr|A0A481CP28|A0A481CP28_PIG 14-3-3 protein zeta/delta OS=Sus scr	14_3_3 domain-containing protein	Sus scrofa	YWHAZ	GO:0033036,macromolecule localization|GO:0008104,protein localization|GO:0019220,regulation of phosphate metabolic process|GO:0009893,positive regulation of metabolic process|GO:0019222,regulation of metabolic process|GO:0016311,dephosphorylation|GO:0051049,regulation of transport|GO:0006810,transport|GO:0031324,negative regulation of cellular metabolic process|GO:0031323,regulation of cellular m…	GO:0005924,cell-substrate adherens junction|GO:0005925,focal adhesion|GO:0043227,membrane-bounded organelle|GO:0043226,organelle|GO:0030054,cell junction|GO:0030055,cell-substrate junction|GO:0005737,cytoplasm|GO:0031982,vesicle|GO:0016020,membrane|GO:0031988,membrane-bounded vesicle|GO:0048471,perinuclear region of cytoplasm|GO:0070161,anchoring junction|GO:0005912,adherens junction|GO:1903561,e…	GO:0043168,anion binding|GO:0043177,organic acid binding|GO:0051219,phosphoprotein binding|GO:0031406,carboxylic acid binding|GO:0019899,enzyme binding|GO:0043167,ion binding|GO:0036094,small molecule binding|GO:0050815,phosphoserine binding|GO:0042826,histone deacetylase binding|GO:0019904,protein domain specific binding|GO:0005515,protein binding|GO:0045309,protein phosphorylated amino acid bin…	ssc04390,Hippo signaling pathway|ssc04114,Oocyte meiosis|ssc04110,Cell cycle|ssc04151,PI3K-Akt signaling pathway|ssc05161,Hepatitis B|ssc05203,Viral carcinogenesis|ssc05169,Epstein-Barr virus infection	11	17	11	17	16	17	11	10	11	64.5	26.683	234	64.5	61.1	64.5	602220000	590650000	570910000	0.00223046	0.00223886	0.00191358
tr|F1SCC9|F1SCC9_PIGSERPINdomain-containingproteinOS=SusscrofaOX=9823GN=LOC106504545PE=1SV=2	F1SCC9	tr|F1SCC9|F1SCC9_PIG SERPIN domain-containing protein OS=Sus scrofa OX=9823 GN=LOC106504545 PE=1 SV=2	SERPIN domain-containing protein	Sus scrofa	LOC106504545	GO:0009892,negative regulation of metabolic process|GO:0080090,regulation of primary metabolic process|GO:0019222,regulation of metabolic process|GO:0031324,negative regulation of cellular metabolic process|GO:0031323,regulation of cellular metabolic process|GO:0043086,negative regulation of catalytic activity|GO:0044267,cellular protein metabolic process|GO:0051248,negative regulation of protein…	GO:0005576,extracellular region|GO:0005615,extracellular space|GO:0044421,extracellular region part	GO:0004866,endopeptidase inhibitor activity|GO:0061135,endopeptidase regulator activity|GO:0061134,peptidase regulator activity|GO:0030414,peptidase inhibitor activity|GO:0004867,serine-type endopeptidase inhibitor activity|GO:0004857,enzyme inhibitor activity|GO:0098772,molecular function regulator|GO:0030234,enzyme regulator activity	0	1	21	0	21	20	20	0	0	0	48.4	46.391	417	48.4	46.8	46.8	598880000	698540000	660160000	0.00221809	0.00264782	0.00221273
tr|H6TBN0|H6TBN0_PIGThioredoxinOS=SusscrofaOX=9823GN=TRX1PE=2SV=1;sp|P82460|THIO_PIGThioredoxinOS=SusscrofaOX=9823GN=TXNPE=1SV=3;tr|A0A481D4A0|A0A481D4A0_PIGThioredoxinisoform1(Fragment)OS=SusscrofaOX=9823PE=4SV=1;tr|A0A481CM87|A0A481CM87_PIGThioredoxinisoform1(Fragment)OS=SusscrofaOX=9823PE=4SV=1;tr|A0A480XH75|A0A480XH75_PIGThioredoxinisoform1(Fragment)OS=SusscrofaOX=9823PE=4SV=1;tr|A0A480S782|A…	H6TBN0	tr|H6TBN0|H6TBN0_PIG Thioredoxin OS=Sus scrofa OX=9823 GN=TRX1 PE=2 SV=1;sp|P82460|THIO_PIG Thioredoxin OS=Sus scrofa OX=9823 GN=TXN PE=1 SV=3;tr|A0A481D4A0|A0A481D4A0_PIG Thioredoxin isoform 1 (Fragment) OS=Sus scrofa OX=9823 PE=4 SV=1;tr|A0A481CM87|A0A48	Thioredoxin	Sus scrofa	TRX1	GO:0033157,regulation of intracellular protein transport|GO:0051169,nuclear transport|GO:0044238,primary metabolic process|GO:0019220,regulation of phosphate metabolic process|GO:0080090,regulation of primary metabolic process|GO:0019222,regulation of metabolic process|GO:0051049,regulation of transport|GO:0048585,negative regulation of response to stimulus|GO:0032387,negative regulation of intra…	GO:0043229,intracellular organelle|GO:0043227,membrane-bounded organelle|GO:0043226,organelle|GO:0005737,cytoplasm|GO:0031982,vesicle|GO:0005634,nucleus|GO:0005739,mitochondrion|GO:0031988,membrane-bounded vesicle|GO:1903561,extracellular vesicle|GO:0070062,extracellular exosome|GO:0043230,extracellular organelle|GO:0043231,intracellular membrane-bounded organelle|GO:0005829,cytosol|GO:0044464,ce…	GO:0005488,binding|GO:0003676,nucleic acid binding|GO:0097159,organic cyclic compound binding|GO:0044822,poly(A) RNA binding|GO:0003824,catalytic activity|GO:0016671,oxidoreductase activity, acting on a sulfur group of donors, disulfide as acceptor|GO:0003723,RNA binding|GO:0016667,oxidoreductase activity, acting on a sulfur group of donors|GO:0015036,disulfide oxidoreductase activity|GO:0015035,…	0	40	5	5	5	5	5	5	5	5	49.5	11.828	105	49.5	49.5	49.5	574450000	525240000	656050000	0.00212761	0.00199092	0.00219895
tr|K7GNU8|K7GNU8_PIGEF-handdomain-containingproteinOS=SusscrofaOX=9823GN=S100A7PE=4SV=1;tr|F1SFU5|F1SFU5_PIGEF-handdomain-containingproteinOS=SusscrofaOX=9823GN=LOC110260465PE=4SV=3;tr|A0A286ZXL9|A0A286ZXL9_PIGEF-handdomain-containingproteinOS=SusscrofaOX=9823GN=S100A7PE=4SV=1	K7GNU8	tr|K7GNU8|K7GNU8_PIG EF-hand domain-containing protein OS=Sus scrofa OX=9823 GN=S100A7 PE=4 SV=1;tr|F1SFU5|F1SFU5_PIG EF-hand domain-containing protein OS=Sus scrofa OX=9823 GN=LOC110260465 PE=4 SV=3;tr|A0A286ZXL9|A0A286ZXL9_PIG EF-hand domain-containing p	EF-hand domain-containing protein	Sus scrofa	S100A7					3	8	7	8	8	8	7	7	7	87.1	11.581	101	87.1	87.1	87.1	566960000	622750000	753530000	0.00209987	0.00236054	0.00252568
tr|I3LJW2|I3LJW2_PIGFibrinogenC-terminaldomain-containingproteinOS=SusscrofaOX=9823GN=FGGPE=1SV=1;tr|F1RX35|F1RX35_PIGFibrinogenC-terminaldomain-containingproteinOS=SusscrofaOX=9823GN=FGGPE=4SV=3;tr|A0A480E8E1|A0A480E8E1_PIGFibrinogengammachainisoformgamma-BOS=SusscrofaOX=9823PE=4SV=1;tr|A0A481AZN1|A0A481AZN1_PIGFibrinogengammachainisoformgamma-BOS=SusscrofaOX=9823PE=4SV=1;tr|A0A480QN37|A0A480QN3…	I3LJW2	tr|I3LJW2|I3LJW2_PIG Fibrinogen C-terminal domain-containing protein OS=Sus scrofa OX=9823 GN=FGG PE=1 SV=1;tr|F1RX35|F1RX35_PIG Fibrinogen C-terminal domain-containing protein OS=Sus scrofa OX=9823 GN=FGG PE=4 SV=3;tr|A0A480E8E1|A0A480E8E1_PIG Fibrinogen	Fibrinogen C-terminal domain-containing protein	Sus scrofa	FGG	GO:0022607,cellular component assembly|GO:0007599,hemostasis|GO:0070271,protein complex biogenesis|GO:0043933,macromolecular complex subunit organization|GO:0007596,blood coagulation|GO:0023052,signaling|GO:0007165,signal transduction|GO:0034622,cellular macromolecular complex assembly|GO:0050789,regulation of biological process|GO:0044699,single-organism process|GO:0051716,cellular response to s…	GO:0043234,protein complex|GO:0032991,macromolecular complex|GO:0005615,extracellular space|GO:0005577,fibrinogen complex|GO:0005576,extracellular region|GO:0044421,extracellular region part	GO:0030674,protein binding, bridging|GO:0005488,binding|GO:0005515,protein binding|GO:0005102,receptor binding|GO:0060090,binding, bridging	ssc04610,Complement and coagulation cascades|ssc04611,Platelet activation|ssc05150,Staphylococcus aureus infection	9	21	21	21	20	21	21	20	21	53.2	49.618	438	53.2	47.7	53.2	561020000	532620000	562980000	0.00207787	0.0020189	0.001887
tr|A0A480JKZ1|A0A480JKZ1_PIGIgGheavychainOS=SusscrofaOX=9823PE=4SV=1	A0A480JKZ1	tr|A0A480JKZ1|A0A480JKZ1_PIG IgG heavy chain OS=Sus scrofa OX=9823 PE=4 SV=1	IgG heavy chain	Sus scrofa						1	20	3	19	19	19	2	2	2	60.3	51.563	468	55.6	59.8	55.6	557240000	448880000	602010000	0.00206387	0.00170148	0.00201782
tr|A0A481AYC2|A0A481AYC2_PIGAlpha-1-antichymotrypsinOS=SusscrofaOX=9823PE=3SV=1	A0A481AYC2	tr|A0A481AYC2|A0A481AYC2_PIG Alpha-1-antichymotrypsin OS=Sus scrofa OX=9823 PE=3 SV=1	Alpha-1-antichymotrypsin	Sus scrofa						1	24	0	24	23	23	0	0	0	54.3	53.393	479	54.3	51.8	45.5	548220000	454600000	573910000	0.00203046	0.00172316	0.00192363
tr|A0A287AXS4|A0A287AXS4_PIGUncharacterizedproteinOS=SusscrofaOX=9823GN=LOC110258651PE=3SV=1	A0A287AXS4	tr|A0A287AXS4|A0A287AXS4_PIG Uncharacterized protein OS=Sus scrofa OX=9823 GN=LOC110258651 PE=3 SV=1	Uncharacterized protein	Sus scrofa	LOC110258651	GO:0009607,response to biotic stimulus|GO:0009605,response to external stimulus|GO:0043207,response to external biotic stimulus|GO:0050896,response to stimulus|GO:0009617,response to bacterium|GO:0006952,defense response|GO:0006950,response to stress|GO:0098542,defense response to other organism|GO:0042742,defense response to bacterium|GO:0051707,response to other organism|GO:0051704,multi-organi…	GO:0005576,extracellular region	0	0	1	14	0	14	14	13	0	0	0	65.8	16.691	149	65.8	65.8	64.4	544390000	555750000	494380000	0.00201628	0.00210657	0.00165706
tr|A0A480QER1|A0A480QER1_PIGVitaminD-bindingproteinisoform1OS=SusscrofaOX=9823PE=4SV=1	A0A480QER1	tr|A0A480QER1|A0A480QER1_PIG Vitamin D-binding protein isoform 1 OS=Sus scrofa OX=9823 PE=4 SV=1	Vitamin D-binding protein isoform 1	Sus scrofa						1	15	1	15	14	14	1	1	1	51.2	24.431	240	51.2	51.2	51.2	531800000	998180000	450740000	0.00196965	0.00378361	0.00151079
tr|A0A480TC29|A0A480TC29_PIGApolipoproteinA-IIpreproproteinOS=SusscrofaOX=9823PE=4SV=1;tr|F1S1A9|F1S1A9_PIGApolipoproteinA-IIpreproproteinOS=SusscrofaOX=9823GN=APOA2PE=1SV=1;tr|A0A480TJC5|A0A480TJC5_PIGApolipoproteinA-IIpreproproteinOS=SusscrofaOX=9823PE=4SV=1;tr|A0A480TI92|A0A480TI92_PIGApolipoproteinA-IIpreproproteinOS=SusscrofaOX=9823PE=4SV=1;tr|A0A480TG74|A0A480TG74_PIGApolipoproteinA-IIprepr…	A0A480TC29	tr|A0A480TC29|A0A480TC29_PIG Apolipoprotein A-II preproprotein OS=Sus scrofa OX=9823 PE=4 SV=1;tr|F1S1A9|F1S1A9_PIG Apolipoprotein A-II preproprotein OS=Sus scrofa OX=9823 GN=APOA2 PE=1 SV=1;tr|A0A480TJC5|A0A480TJC5_PIG Apolipoprotein A-II preproprotein OS	Apolipoprotein A-II preproprotein	Sus scrofa						14	2	2	2	2	2	2	2	2	19.8	10.791	96	19.8	19.8	19.8	529500000	386300000	356160000	0.00196113	0.00146427	0.00119378
tr|F1SCD0|F1SCD0_PIGSERPINdomain-containingproteinOS=SusscrofaOX=9823GN=LOC100153899PE=1SV=1;tr|Q9GMA8|Q9GMA8_PIGAlpha-1-antichymotrypsin3(Fragment)OS=SusscrofaOX=9823GN=SERPINA3-3PE=2SV=1	F1SCD0	tr|F1SCD0|F1SCD0_PIG SERPIN domain-containing protein OS=Sus scrofa OX=9823 GN=LOC100153899 PE=1 SV=1;tr|Q9GMA8|Q9GMA8_PIG Alpha-1-antichymotrypsin 3 (Fragment) OS=Sus scrofa OX=9823 GN=SERPINA3-3 PE=2 SV=1	SERPIN domain-containing protein	Sus scrofa	LOC100153899	GO:0009892,negative regulation of metabolic process|GO:0080090,regulation of primary metabolic process|GO:0019222,regulation of metabolic process|GO:0031324,negative regulation of cellular metabolic process|GO:0031323,regulation of cellular metabolic process|GO:0043086,negative regulation of catalytic activity|GO:0044267,cellular protein metabolic process|GO:0051248,negative regulation of protein…	GO:0005576,extracellular region|GO:0005615,extracellular space|GO:0044421,extracellular region part	GO:0004866,endopeptidase inhibitor activity|GO:0061135,endopeptidase regulator activity|GO:0061134,peptidase regulator activity|GO:0030414,peptidase inhibitor activity|GO:0004867,serine-type endopeptidase inhibitor activity|GO:0004857,enzyme inhibitor activity|GO:0098772,molecular function regulator|GO:0030234,enzyme regulator activity	0	2	20	0	20	19	19	0	0	0	53.4	46.64	423	53.4	51.8	51.8	513720000	587400000	610980000	0.00190268	0.00222654	0.00204788
tr|A0A480VN86|A0A480VN86_PIGAlpha-1-antichymotrypsin(Fragment)OS=SusscrofaOX=9823PE=3SV=1;tr|A0A480KAS7|A0A480KAS7_PIGAlpha-1-antichymotrypsin(Fragment)OS=SusscrofaOX=9823PE=3SV=1;tr|A0A480XAD5|A0A480XAD5_PIGAlpha-1-antichymotrypsin(Fragment)OS=SusscrofaOX=9823PE=3SV=1;tr|A0A481CLL3|A0A481CLL3_PIGAlpha-1-antichymotrypsinOS=SusscrofaOX=9823PE=3SV=1;tr|A0A481CMB9|A0A481CMB9_PIGAlpha-1-antichymotryp…	A0A480VN86	tr|A0A480VN86|A0A480VN86_PIG Alpha-1-antichymotrypsin (Fragment) OS=Sus scrofa OX=9823 PE=3 SV=1;tr|A0A480KAS7|A0A480KAS7_PIG Alpha-1-antichymotrypsin (Fragment) OS=Sus scrofa OX=9823 PE=3 SV=1;tr|A0A480XAD5|A0A480XAD5_PIG Alpha-1-antichymotrypsin (Fragmen	Alpha-1-antichymotrypsin (Fragment)	Sus scrofa						10	22	0	21	22	21	0	0	0	66.2	44.087	393	59	66.2	59	503870000	422190000	536250000	0.0018662	0.00160031	0.0017974
tr|A0A480PZL9|A0A480PZL9_PIGSuprabasinisoformX2OS=SusscrofaOX=9823PE=4SV=1;tr|A0A481A754|A0A481A754_PIGSuprabasinisoformX2OS=SusscrofaOX=9823PE=4SV=1;tr|A0A480N7W0|A0A480N7W0_PIGSuprabasinisoformX2OS=SusscrofaOX=9823PE=4SV=1;tr|A0A481D7Q3|A0A481D7Q3_PIGSuprabasinisoformX2OS=SusscrofaOX=9823PE=4SV=1;tr|A0A480NAD9|A0A480NAD9_PIGSuprabasinisoformX2OS=SusscrofaOX=9823PE=4SV=1;tr|A0A480XTE9|A0A480XTE9…	A0A480PZL9	tr|A0A480PZL9|A0A480PZL9_PIG Suprabasin isoform X2 OS=Sus scrofa OX=9823 PE=4 SV=1;tr|A0A481A754|A0A481A754_PIG Suprabasin isoform X2 OS=Sus scrofa OX=9823 PE=4 SV=1;tr|A0A480N7W0|A0A480N7W0_PIG Suprabasin isoform X2 OS=Sus scrofa OX=9823 PE=4 SV=1;tr|A0A4	Suprabasin isoform X2	Sus scrofa						20	16	16	16	16	16	16	16	16	61	36.851	359	61	61	61	501160000	461580000	546980000	0.00185616	0.00174962	0.00183337
tr|A0A075B7J0|A0A075B7J0_PIGIg-likedomain-containingproteinOS=SusscrofaOX=9823PE=1SV=6	A0A075B7J0	tr|A0A075B7J0|A0A075B7J0_PIG Ig-like domain-containing protein OS=Sus scrofa OX=9823 PE=1 SV=6	Ig-like domain-containing protein	Sus scrofa		GO:0050896,response to stimulus|GO:0002376,immune system process|GO:0002377,immunoglobulin production|GO:0006955,immune response|GO:0002440,production of molecular mediator of immune response	GO:0005576,extracellular region|GO:0005615,extracellular space|GO:0044421,extracellular region part	0	0	1	4	3	4	4	4	3	3	3	48	10.249	98	48	48	48	496980000	542850000	576820000	0.00184068	0.00205768	0.00193339
tr|L8B180|L8B180_PIGIgGheavychainOS=SusscrofaOX=9823GN=IGHGPE=2SV=1;tr|L8B0Z4|L8B0Z4_PIGIgGheavychain(Fragment)OS=SusscrofaOX=9823GN=IGHGPE=2SV=1	L8B180	tr|L8B180|L8B180_PIG IgG heavy chain OS=Sus scrofa OX=9823 GN=IGHG PE=2 SV=1;tr|L8B0Z4|L8B0Z4_PIG IgG heavy chain (Fragment) OS=Sus scrofa OX=9823 GN=IGHG PE=2 SV=1	IgG heavy chain	Sus scrofa	IGHG					2	21	1	20	20	20	1	1	1	56.5	50.817	464	56	51.5	56	481780000	514590000	351620000	0.00178438	0.00195056	0.00117856
tr|Q7M364|Q7M364_PIGAntithrombinIIIOS=SusscrofadomesticusOX=9825PE=1SV=1	Q7M364	tr|Q7M364|Q7M364_PIG Antithrombin III OS=Sus scrofa domesticus OX=9825 PE=1 SV=1	Antithrombin III	Sus scrofa domesticus						1	30	2	28	29	30	2	2	2	60.1	48.936	431	54.3	60.1	60.1	476300000	435360000	550580000	0.00176409	0.00165023	0.00184544
tr|K7GQ95|K7GQ95_PIGProteinS100OS=SusscrofaOX=9823GN=S100A2PE=1SV=1;tr|A0A480Z1S6|A0A480Z1S6_PIGHLAclassIIhistocompatibilityantigen,DQalpha2chainOS=SusscrofaOX=9823PE=3SV=1;tr|A0A480EPH6|A0A480EPH6_PIGHLAclassIIhistocompatibilityantigen,DQalpha1chainOS=SusscrofaOX=9823PE=3SV=1;tr|A0A481CVN0|A0A481CVN0_PIGProteinS100(Fragment)OS=SusscrofaOX=9823PE=3SV=1;tr|A0A480PZC8|A0A480PZC8_PIGProteinS100(Frag…	K7GQ95	tr|K7GQ95|K7GQ95_PIG Protein S100 OS=Sus scrofa OX=9823 GN=S100A2 PE=1 SV=1;tr|A0A480Z1S6|A0A480Z1S6_PIG HLA class II histocompatibility antigen, DQ alpha 2 chain OS=Sus scrofa OX=9823 PE=3 SV=1;tr|A0A480EPH6|A0A480EPH6_PIG HLA class II histocompatibility	Protein S100	Sus scrofa	S100A2	GO:0010647,positive regulation of cell communication|GO:0048584,positive regulation of response to stimulus|GO:0048583,regulation of response to stimulus|GO:0023056,positive regulation of signaling|GO:0023052,signaling|GO:0007165,signal transduction|GO:0023051,regulation of signaling|GO:0035556,intracellular signal transduction|GO:0010646,regulation of cell communication|GO:0050789,regulation of …	GO:0043229,intracellular organelle|GO:0043227,membrane-bounded organelle|GO:0043226,organelle|GO:0005737,cytoplasm|GO:0031982,vesicle|GO:0005634,nucleus|GO:0031988,membrane-bounded vesicle|GO:0048471,perinuclear region of cytoplasm|GO:1903561,extracellular vesicle|GO:0005615,extracellular space|GO:0043230,extracellular organelle|GO:0043231,intracellular membrane-bounded organelle|GO:0070062,extra…	GO:0005488,binding|GO:0043169,cation binding|GO:0005515,protein binding|GO:0097159,organic cyclic compound binding|GO:0044822,poly(A) RNA binding|GO:0043167,ion binding|GO:0050786,RAGE receptor binding|GO:0005509,calcium ion binding|GO:0003676,nucleic acid binding|GO:0005102,receptor binding|GO:0046872,metal ion binding|GO:1901363,heterocyclic compound binding|GO:0042802,identical protein binding…	0	11	4	4	3	3	4	3	3	4	44.3	10.96	97	37.1	26.8	44.3	474170000	144570000	572350000	0.0017562	0.000547993	0.0019184
tr|A0A480S836|A0A480S836_PIGGlucose-6-phosphateisomeraseOS=SusscrofaOX=9823PE=3SV=1;sp|P08059|G6PI_PIGGlucose-6-phosphateisomeraseOS=SusscrofaOX=9823GN=GPIPE=1SV=3;tr|A0A480Z6L1|A0A480Z6L1_PIGGlucose-6-phosphateisomeraseOS=SusscrofaOX=9823PE=3SV=1;tr|A0A480RK78|A0A480RK78_PIGGlucose-6-phosphateisomeraseOS=SusscrofaOX=9823PE=3SV=1;tr|A0A480QEB1|A0A480QEB1_PIGGlucose-6-phosphateisomeraseOS=Susscrof…	A0A480S836	tr|A0A480S836|A0A480S836_PIG Glucose-6-phosphate isomerase OS=Sus scrofa OX=9823 PE=3 SV=1;sp|P08059|G6PI_PIG Glucose-6-phosphate isomerase OS=Sus scrofa OX=9823 GN=GPI PE=1 SV=3;tr|A0A480Z6L1|A0A480Z6L1_PIG Glucose-6-phosphate isomerase OS=Sus scrofa OX=9	Glucose-6-phosphate isomerase	Sus scrofa		GO:0009167,purine ribonucleoside monophosphate metabolic process|GO:0072359,circulatory system development|GO:0072358,cardiovascular system development|GO:0044281,small molecule metabolic process|GO:0009161,ribonucleoside monophosphate metabolic process|GO:1901360,organic cyclic compound metabolic process|GO:0044712,single-organism catabolic process|GO:0044710,single-organism metabolic process|GO…	GO:0005737,cytoplasm|GO:0005615,extracellular space|GO:0044464,cell part|GO:0005623,cell|GO:0005622,intracellular|GO:0005576,extracellular region|GO:0044424,intracellular part|GO:0044421,extracellular region part	GO:0005125,cytokine activity|GO:0016853,isomerase activity|GO:0004347,glucose-6-phosphate isomerase activity|GO:0003824,catalytic activity|GO:0005488,binding|GO:0005515,protein binding|GO:0005102,receptor binding|GO:0016861,intramolecular oxidoreductase activity, interconverting aldoses and ketoses|GO:0016860,intramolecular oxidoreductase activity	ssc00500,Starch and sucrose metabolism|ssc01200,Carbon metabolism|ssc00520,Amino sugar and nucleotide sugar metabolism|ssc01100,Metabolic pathways|ssc00030,Pentose phosphate pathway|ssc00010,Glycolysis / Gluconeogenesis	39	27	27	25	27	24	25	27	24	57.9	63.125	558	57.9	57.9	57.9	457490000	400010000	442780000	0.00169442	0.00151624	0.00148411
tr|A0A286ZWF5|A0A286ZWF5_PIGIg-likedomain-containingproteinOS=SusscrofaOX=9823PE=4SV=1;tr|A0A287A793|A0A287A793_PIGIg-likedomain-containingproteinOS=SusscrofaOX=9823PE=4SV=1;tr|A0A480GXD2|A0A480GXD2_PIGUncharacterizedproteinOS=SusscrofaOX=9823PE=4SV=1	A0A286ZWF5	tr|A0A286ZWF5|A0A286ZWF5_PIG Ig-like domain-containing protein OS=Sus scrofa OX=9823 PE=4 SV=1;tr|A0A287A793|A0A287A793_PIG Ig-like domain-containing protein OS=Sus scrofa OX=9823 PE=4 SV=1;tr|A0A480GXD2|A0A480GXD2_PIG Uncharacterized protein OS=Sus scrofa	Ig-like domain-containing protein	Sus scrofa						3	2	1	2	2	2	1	1	1	24	12.856	121	24	24	24	454840000	575030000	525840000	0.00168461	0.00217965	0.00176251
tr|A8U4R4|A8U4R4_PIGTransketolaseOS=SusscrofaOX=9823GN=tktPE=1SV=1;tr|A0A481B7S5|A0A481B7S5_PIGTransketolaseisoform1OS=SusscrofaOX=9823PE=4SV=1;tr|A0A480MMH2|A0A480MMH2_PIGTransketolaseisoform1OS=SusscrofaOX=9823PE=4SV=1;tr|A0A480RU48|A0A480RU48_PIGTransketolaseisoform1OS=SusscrofaOX=9823PE=4SV=1;tr|A0A480LXD5|A0A480LXD5_PIGTransketolaseisoform1OS=SusscrofaOX=9823PE=4SV=1;tr|A0A480MGT6|A0A480MGT6…	A8U4R4	tr|A8U4R4|A8U4R4_PIG Transketolase OS=Sus scrofa OX=9823 GN=tkt PE=1 SV=1;tr|A0A481B7S5|A0A481B7S5_PIG Transketolase isoform 1 OS=Sus scrofa OX=9823 PE=4 SV=1;tr|A0A480MMH2|A0A480MMH2_PIG Transketolase isoform 1 OS=Sus scrofa OX=9823 PE=4 SV=1;tr|A0A480RU4	Transketolase	Sus scrofa	tkt	GO:0044249,cellular biosynthetic process|GO:0050789,regulation of biological process|GO:0044699,single-organism process|GO:1901576,organic substance biosynthetic process|GO:0044710,single-organism metabolic process|GO:0044711,single-organism biosynthetic process|GO:0040007,growth|GO:0040008,regulation of growth|GO:0019682,glyceraldehyde-3-phosphate metabolic process|GO:0071704,organic substance m…	GO:0031974,membrane-enclosed lumen|GO:0043229,intracellular organelle|GO:0043227,membrane-bounded organelle|GO:0043226,organelle|GO:0070062,extracellular exosome|GO:0031981,nuclear lumen|GO:0043209,myelin sheath|GO:0005634,nucleus|GO:0031988,membrane-bounded vesicle|GO:0005654,nucleoplasm|GO:1903561,extracellular vesicle|GO:0031982,vesicle|GO:0043230,extracellular organelle|GO:0043231,intracellul…	GO:0004802,transketolase activity|GO:0043169,cation binding|GO:0005515,protein binding|GO:0043167,ion binding|GO:0003824,catalytic activity|GO:0016740,transferase activity|GO:0048037,cofactor binding|GO:0005488,binding|GO:0016744,transferase activity, transferring aldehyde or ketonic groups|GO:0046983,protein dimerization activity|GO:0046872,metal ion binding|GO:0042802,identical protein binding|…	ssc00030,Pentose phosphate pathway|ssc01230,Biosynthesis of amino acids|ssc01100,Metabolic pathways|ssc01200,Carbon metabolism	28	26	26	26	26	25	26	26	25	56.2	67.837	623	56.2	56.2	56	452910000	443170000	476410000	0.00167746	0.00167984	0.00159683
tr|A0A480R0R0|A0A480R0R0_PIGAlpha-1-antitrypsinOS=SusscrofaOX=9823PE=3SV=1;tr|A0A480R0Q0|A0A480R0Q0_PIGAlpha-1-antitrypsinOS=SusscrofaOX=9823PE=3SV=1	A0A480R0R0	tr|A0A480R0R0|A0A480R0R0_PIG Alpha-1-antitrypsin OS=Sus scrofa OX=9823 PE=3 SV=1;tr|A0A480R0Q0|A0A480R0Q0_PIG Alpha-1-antitrypsin OS=Sus scrofa OX=9823 PE=3 SV=1	Alpha-1-antitrypsin	Sus scrofa						2	15	0	15	15	15	0	0	0	41.9	49.785	446	41.9	41.9	41.9	450720000	512220000	487110000	0.00166935	0.00194157	0.0016327
tr|A0A480SX37|A0A480SX37_PIGSignal-regulatoryproteingammaisoformX1OS=SusscrofaOX=9823PE=4SV=1;tr|A0A480T057|A0A480T057_PIGSignal-regulatoryproteingammaisoform1OS=SusscrofaOX=9823PE=4SV=1;tr|A0A480SXJ0|A0A480SXJ0_PIGSignal-regulatoryproteingammaisoformX1OS=SusscrofaOX=9823PE=4SV=1;tr|A0A480SUD8|A0A480SUD8_PIGSignal-regulatoryproteingammaisoform1OS=SusscrofaOX=9823PE=4SV=1	A0A480SX37	tr|A0A480SX37|A0A480SX37_PIG Signal-regulatory protein gamma isoform X1 OS=Sus scrofa OX=9823 PE=4 SV=1;tr|A0A480T057|A0A480T057_PIG Signal-regulatory protein gamma isoform 1 OS=Sus scrofa OX=9823 PE=4 SV=1;tr|A0A480SXJ0|A0A480SXJ0_PIG Signal-regulatory pr	Signal-regulatory protein gamma isoform X1	Sus scrofa						4	25	1	25	25	25	1	1	1	67.6	56.887	524	67.6	67.6	67.6	450310000	391550000	463940000	0.00166783	0.00148417	0.00155504
tr|I3L651|I3L651_PIGFibrinogenbetachainOS=SusscrofaOX=9823GN=FGBPE=1SV=2;tr|F1RX37|F1RX37_PIGFibrinogenbetachainOS=SusscrofaOX=9823GN=FGBPE=1SV=2;tr|A0A480ZEG2|A0A480ZEG2_PIGFibrinogenbetachain(Fragment)OS=SusscrofaOX=9823PE=4SV=1;tr|A0A480VIR6|A0A480VIR6_PIGFibrinogenbetachainisoform1preproproteinOS=SusscrofaOX=9823PE=4SV=1;tr|A0A480Q5X3|A0A480Q5X3_PIGFibrinogenbetachainisoform1preproprotein(Fra…	I3L651	tr|I3L651|I3L651_PIG Fibrinogen beta chain OS=Sus scrofa OX=9823 GN=FGB PE=1 SV=2;tr|F1RX37|F1RX37_PIG Fibrinogen beta chain OS=Sus scrofa OX=9823 GN=FGB PE=1 SV=2;tr|A0A480ZEG2|A0A480ZEG2_PIG Fibrinogen beta chain (Fragment) OS=Sus scrofa OX=9823 PE=4 SV=	Fibrinogen beta chain	Sus scrofa	FGB					6	23	2	23	23	23	2	2	2	57.3	51.696	454	57.3	57.3	57.3	432460000	398070000	423350000	0.00160172	0.00150889	0.00141899
tr|A0A385JGP0|A0A385JGP0_PIGL-lactatedehydrogenaseOS=SusscrofaOX=9823GN=LDHAPE=2SV=1;sp|P00339|LDHA_PIGL-lactatedehydrogenaseAchainOS=SusscrofaOX=9823GN=LDHAPE=1SV=3;tr|D2SW96|D2SW96_PIGL-lactatedehydrogenaseOS=SusscrofaOX=9823PE=2SV=1;tr|A0A287AFC1|A0A287AFC1_PIGL-lactatedehydrogenaseOS=SusscrofaOX=9823GN=LDHAPE=1SV=1;tr|A0A287B2H7|A0A287B2H7_PIGL-lactatedehydrogenaseOS=SusscrofaOX=9823GN=LDHAPE…	A0A385JGP0	tr|A0A385JGP0|A0A385JGP0_PIG L-lactate dehydrogenase OS=Sus scrofa OX=9823 GN=LDHA PE=2 SV=1;sp|P00339|LDHA_PIG L-lactate dehydrogenase A chain OS=Sus scrofa OX=9823 GN=LDHA PE=1 SV=3;tr|D2SW96|D2SW96_PIG L-lactate dehydrogenase OS=Sus scrofa OX=9823 PE=2	L-lactate dehydrogenase	Sus scrofa	LDHA	GO:0044238,primary metabolic process|GO:0044710,single-organism metabolic process|GO:0005975,carbohydrate metabolic process|GO:0006082,organic acid metabolic process|GO:0044699,single-organism process|GO:0009987,cellular process|GO:0019752,carboxylic acid metabolic process|GO:0071704,organic substance metabolic process|GO:0044763,single-organism cellular process|GO:0044281,small molecule metaboli…	GO:0005737,cytoplasm|GO:0044464,cell part|GO:0005623,cell|GO:0005622,intracellular|GO:0044424,intracellular part	GO:0016614,oxidoreductase activity, acting on CH-OH group of donors|GO:0016616,oxidoreductase activity, acting on the CH-OH group of donors, NAD or NADP as acceptor|GO:0003824,catalytic activity|GO:0004457,lactate dehydrogenase activity|GO:0004459,L-lactate dehydrogenase activity|GO:0016491,oxidoreductase activity	ssc00640,Propanoate metabolism|ssc01100,Metabolic pathways|ssc04922,Glucagon signaling pathway|ssc00620,Pyruvate metabolism|ssc00270,Cysteine and methionine metabolism|ssc00010,Glycolysis / Gluconeogenesis	27	21	19	20	20	20	19	18	18	69	36.618	332	66.9	58.4	58.4	431820000	322680000	464120000	0.00159935	0.00122312	0.00155564
tr|A0A480JKW1|A0A480JKW1_PIGIgGheavychainOS=SusscrofaOX=9823PE=4SV=1	A0A480JKW1	tr|A0A480JKW1|A0A480JKW1_PIG IgG heavy chain OS=Sus scrofa OX=9823 PE=4 SV=1	IgG heavy chain	Sus scrofa						1	20	1	19	19	19	1	1	1	55.7	51.481	469	55.2	50.7	55.2	427440000	346240000	402980000	0.00158312	0.00131242	0.00135071
tr|A0A480QHQ4|A0A480QHQ4_PIGHistidine-richglycoproteinOS=SusscrofaOX=9823PE=4SV=1;tr|A0A480QLT8|A0A480QLT8_PIGHistidine-richglycoproteinisoformX1OS=SusscrofaOX=9823PE=4SV=1;tr|A0A480QCE0|A0A480QCE0_PIGHistidine-richglycoproteinOS=SusscrofaOX=9823PE=4SV=1;tr|F1SFI5|F1SFI5_PIGHistidine-richglycoproteinOS=SusscrofaOX=9823GN=HRGPE=1SV=2;tr|A0A481B0F6|A0A481B0F6_PIGHistidine-richglycoproteinOS=Susscro…	A0A480QHQ4	tr|A0A480QHQ4|A0A480QHQ4_PIG Histidine-rich glycoprotein OS=Sus scrofa OX=9823 PE=4 SV=1;tr|A0A480QLT8|A0A480QLT8_PIG Histidine-rich glycoprotein isoform X1 OS=Sus scrofa OX=9823 PE=4 SV=1;tr|A0A480QCE0|A0A480QCE0_PIG Histidine-rich glycoprotein OS=Sus scr	Histidine-rich glycoprotein	Sus scrofa						15	23	23	22	21	23	22	21	23	46.9	53.576	495	42.8	44.2	46.9	426180000	361020000	517710000	0.00157846	0.00136845	0.00173526
tr|D0G7F6|D0G7F6_PIGTriosephosphateisomeraseOS=SusscrofaOX=9823GN=TPI1PE=1SV=1;tr|A0A480LLL6|A0A480LLL6_PIGTriosephosphateisomeraseOS=SusscrofaOX=9823PE=3SV=1;tr|A0A288CFT0|A0A288CFT0_PIGTriosephosphateisomeraseOS=SusscrofaOX=9823GN=TPI1PE=1SV=1;tr|A0A480EKE9|A0A480EKE9_PIGTriosephosphateisomerase(Fragment)OS=SusscrofaOX=9823PE=3SV=1;tr|Q1PC32|Q1PC32_PIGTriosephosphateisomerase(Fragment)OS=Susscr…	D0G7F6	tr|D0G7F6|D0G7F6_PIG Triosephosphate isomerase OS=Sus scrofa OX=9823 GN=TPI1 PE=1 SV=1;tr|A0A480LLL6|A0A480LLL6_PIG Triosephosphate isomerase OS=Sus scrofa OX=9823 PE=3 SV=1;tr|A0A288CFT0|A0A288CFT0_PIG Triosephosphate isomerase OS=Sus scrofa OX=9823 GN=TP	Triosephosphate isomerase	Sus scrofa	TPI1	GO:0009167,purine ribonucleoside monophosphate metabolic process|GO:0044281,small molecule metabolic process|GO:0009161,ribonucleoside monophosphate metabolic process|GO:1901360,organic cyclic compound metabolic process|GO:0044712,single-organism catabolic process|GO:0044710,single-organism metabolic process|GO:0044711,single-organism biosynthetic process|GO:0009199,ribonucleoside triphosphate me…	GO:0005737,cytoplasm|GO:0005829,cytosol|GO:0044464,cell part|GO:0005623,cell|GO:0005622,intracellular|GO:0044444,cytoplasmic part|GO:0044424,intracellular part	GO:0016853,isomerase activity|GO:0003824,catalytic activity|GO:0016860,intramolecular oxidoreductase activity|GO:0016861,intramolecular oxidoreductase activity, interconverting aldoses and ketoses|GO:0004807,triose-phosphate isomerase activity	ssc00051,Fructose and mannose metabolism|ssc01230,Biosynthesis of amino acids|ssc01200,Carbon metabolism|ssc01100,Metabolic pathways|ssc00562,Inositol phosphate metabolism|ssc00010,Glycolysis / Gluconeogenesis	27	16	16	15	15	14	15	15	14	77	26.667	248	71.8	75.4	70.2	406620000	458100000	457110000	0.00150601	0.00173643	0.00153214
tr|A0A480QP08|A0A480QP08_PIGC4b-bindingproteinalphachainisoformX1OS=SusscrofaOX=9823PE=4SV=1;tr|A0A480MIH9|A0A480MIH9_PIGC4b-bindingproteinalphachainisoformX1OS=SusscrofaOX=9823PE=4SV=1;tr|A0A480QKV0|A0A480QKV0_PIGC4b-bindingproteinalphachainisoformX1OS=SusscrofaOX=9823PE=4SV=1;tr|A0A286ZU55|A0A286ZU55_PIGC4b-bindingproteinalphachainisoformX1OS=SusscrofaOX=9823GN=C4BPAPE=1SV=1;tr|F1S0J2|F1S0J2_PI…	A0A480QP08	tr|A0A480QP08|A0A480QP08_PIG C4b-binding protein alpha chain isoform X1 OS=Sus scrofa OX=9823 PE=4 SV=1;tr|A0A480MIH9|A0A480MIH9_PIG C4b-binding protein alpha chain isoform X1 OS=Sus scrofa OX=9823 PE=4 SV=1;tr|A0A480QKV0|A0A480QKV0_PIG C4b-binding protein	C4b-binding protein alpha chain isoform X1	Sus scrofa						8	29	0	27	28	29	0	0	0	50.8	67.384	600	48.5	50.8	50.8	402020000	359090000	427590000	0.00148897	0.00136113	0.0014332
tr|A0A480WZY2|A0A480WZY2_PIGUbiquitin-60SribosomalproteinL40isoform1OS=SusscrofaOX=9823PE=4SV=1;tr|A0A480VNG1|A0A480VNG1_PIGUbiquitin-60SribosomalproteinL40isoform1OS=SusscrofaOX=9823PE=4SV=1;tr|A0A480EDH1|A0A480EDH1_PIGPolyubiquitin-B-like(Fragment)OS=SusscrofaOX=9823PE=4SV=1;tr|A0A480EFI7|A0A480EFI7_PIGPolyubiquitin-B-like(Fragment)OS=SusscrofaOX=9823PE=4SV=1;sp|P63053|RL40_PIGUbiquitin-60Sribo…	A0A480WZY2	tr|A0A480WZY2|A0A480WZY2_PIG Ubiquitin-60S ribosomal protein L40 isoform 1 OS=Sus scrofa OX=9823 PE=4 SV=1;tr|A0A480VNG1|A0A480VNG1_PIG Ubiquitin-60S ribosomal protein L40 isoform 1 OS=Sus scrofa OX=9823 PE=4 SV=1;tr|A0A480EDH1|A0A480EDH1_PIG Polyubiquitin	Ubiquitin-60S ribosomal protein L40 isoform 1	Sus scrofa						84	4	4	4	4	4	4	4	4	29.8	12.099	104	29.8	29.8	29.8	394080000	333820000	414070000	0.00145957	0.00126535	0.00138788
tr|A0A480R9R0|A0A480R9R0_PIGInter-alpha-trypsininhibitorheavychainH2OS=SusscrofaOX=9823PE=4SV=1;tr|A0A480RNZ9|A0A480RNZ9_PIGInter-alpha-trypsininhibitorheavychainH2OS=SusscrofaOX=9823PE=4SV=1;tr|A0A481BL45|A0A481BL45_PIGInter-alpha-trypsininhibitorheavychainH2OS=SusscrofaOX=9823PE=4SV=1;tr|A0A480RA20|A0A480RA20_PIGInter-alpha-trypsininhibitorheavychainH2(Fragment)OS=SusscrofaOX=9823PE=4SV=1;tr|A0…	A0A480R9R0	tr|A0A480R9R0|A0A480R9R0_PIG Inter-alpha-trypsin inhibitor heavy chain H2 OS=Sus scrofa OX=9823 PE=4 SV=1;tr|A0A480RNZ9|A0A480RNZ9_PIG Inter-alpha-trypsin inhibitor heavy chain H2 OS=Sus scrofa OX=9823 PE=4 SV=1;tr|A0A481BL45|A0A481BL45_PIG Inter-alpha-try	Inter-alpha-trypsin inhibitor heavy chain H2	Sus scrofa		GO:0009892,negative regulation of metabolic process|GO:0080090,regulation of primary metabolic process|GO:0019222,regulation of metabolic process|GO:0031324,negative regulation of cellular metabolic process|GO:0031323,regulation of cellular metabolic process|GO:1903510,mucopolysaccharide metabolic process|GO:0006807,nitrogen compound metabolic process|GO:0030203,glycosaminoglycan metabolic proces…	GO:0005576,extracellular region	GO:0004866,endopeptidase inhibitor activity|GO:0061135,endopeptidase regulator activity|GO:0061134,peptidase regulator activity|GO:0030414,peptidase inhibitor activity|GO:0004867,serine-type endopeptidase inhibitor activity|GO:0004857,enzyme inhibitor activity|GO:0098772,molecular function regulator|GO:0030234,enzyme regulator activity	0	24	26	26	26	26	26	26	26	26	39.2	77.964	701	39.2	39.2	39.2	392210000	364830000	411690000	0.00145264	0.00138289	0.0013799
tr|A0A287AAW7|A0A287AAW7_PIGC1qdomain-containingproteinOS=SusscrofaOX=9823GN=LOC110258312PE=4SV=1;tr|A0A287AFE3|A0A287AFE3_PIGComplementC1qandtumornecrosisfactor-relatedprotein9AOS=SusscrofaOX=9823GN=LOC110258312PE=4SV=1	A0A287AAW7	tr|A0A287AAW7|A0A287AAW7_PIG C1q domain-containing protein OS=Sus scrofa OX=9823 GN=LOC110258312 PE=4 SV=1;tr|A0A287AFE3|A0A287AFE3_PIG Complement C1q and tumor necrosis factor-related protein 9A OS=Sus scrofa OX=9823 GN=LOC110258312 PE=4 SV=1	C1q domain-containing protein	Sus scrofa	LOC110258312	0	GO:0043234,protein complex|GO:0005737,cytoplasm|GO:0032991,macromolecular complex|GO:0005581,collagen trimer|GO:0044421,extracellular region part|GO:0044464,cell part|GO:0005623,cell|GO:0031012,extracellular matrix|GO:0044444,cytoplasmic part|GO:0071944,cell periphery|GO:0005938,cell cortex|GO:0044424,intracellular part|GO:0005622,intracellular|GO:0005578,proteinaceous extracellular matrix|GO:000…	0	0	2	3	3	2	2	3	2	2	3	24.2	22.276	207	13	13	24.2	386600000	321080000	437880000	0.00143186	0.00121706	0.00146769
tr|Q29376|Q29376_PIGCalmodulin(Fragment)OS=SusscrofaOX=9823PE=2SV=1;tr|A0A480WFZ7|A0A480WFZ7_PIGCalmodulin-2isoform1(Fragment)OS=SusscrofaOX=9823PE=3SV=1;tr|F2Z5G3|F2Z5G3_PIGCalmodulin-2isoform1OS=SusscrofaOX=9823GN=CALM2PE=1SV=1;tr|A0A480YIE7|A0A480YIE7_PIGCalmodulin-1OS=SusscrofaOX=9823PE=3SV=1;tr|A0A480W513|A0A480W513_PIGCalmodulin-2isoform1OS=SusscrofaOX=9823PE=3SV=1;tr|A0A480W4Z1|A0A480W4Z1_…	Q29376	tr|Q29376|Q29376_PIG Calmodulin (Fragment) OS=Sus scrofa OX=9823 PE=2 SV=1;tr|A0A480WFZ7|A0A480WFZ7_PIG Calmodulin-2 isoform 1 (Fragment) OS=Sus scrofa OX=9823 PE=3 SV=1;tr|F2Z5G3|F2Z5G3_PIG Calmodulin-2 isoform 1 OS=Sus scrofa OX=9823 GN=CALM2 PE=1 SV=1;t	Calmodulin (Fragment)	Sus scrofa		GO:0019220,regulation of phosphate metabolic process|GO:0080090,regulation of primary metabolic process|GO:0019222,regulation of metabolic process|GO:0010564,regulation of cell cycle process|GO:0051049,regulation of transport|GO:0032386,regulation of intracellular transport|GO:0051282,regulation of sequestering of calcium ion|GO:0051283,negative regulation of sequestering of calcium ion|GO:003284…	GO:0044421,extracellular region part|GO:0030016,myofibril|GO:0030017,sarcomere|GO:0043229,intracellular organelle|GO:0043228,non-membrane-bounded organelle|GO:0034702,ion channel complex|GO:0034703,cation channel complex|GO:0031988,membrane-bounded vesicle|GO:0005874,microtubule|GO:0043226,organelle|GO:0005876,spindle microtubule|GO:0005856,cytoskeleton|GO:0005819,spindle|GO:0031982,vesicle|GO:00…	GO:0019208,phosphatase regulator activity|GO:0019899,enzyme binding|GO:0008047,enzyme activator activity|GO:0044325,ion channel binding|GO:0098772,molecular function regulator|GO:0043169,cation binding|GO:0072542,protein phosphatase activator activity|GO:0043167,ion binding|GO:0005509,calcium ion binding|GO:0046872,metal ion binding|GO:0019211,phosphatase activator activity|GO:0031432,titin bindi…	ssc04750,Inflammatory mediator regulation of TRP channels|ssc04014,Ras signaling pathway|ssc04015,Rap1 signaling pathway|ssc04114,Oocyte meiosis|ssc04270,Vascular smooth muscle contraction|ssc04915,Estrogen signaling pathway|ssc04916,Melanogenesis|ssc04910,Insulin signaling pathway|ssc04912,GnRH signaling pathway|ssc04971,Gastric acid secretion|ssc04722,Neurotrophin signaling pathway|ssc04720,Lon…	98	10	10	10	10	10	10	10	10	57.5	13.391	120	57.5	57.5	57.5	378300000	470290000	414640000	0.00140112	0.00178264	0.00138979
tr|A0A481BJU2|A0A481BJU2_PIGProtein-glutaminegamma-glutamyltransferaseEOS=SusscrofaOX=9823PE=4SV=1;tr|A0A481A9U8|A0A481A9U8_PIGProtein-glutaminegamma-glutamyltransferaseEOS=SusscrofaOX=9823PE=4SV=1;tr|A0A480QTU4|A0A480QTU4_PIGProtein-glutaminegamma-glutamyltransferaseEOS=SusscrofaOX=9823PE=4SV=1;tr|A0A480L055|A0A480L055_PIGProtein-glutaminegamma-glutamyltransferaseEOS=SusscrofaOX=9823PE=4SV=1;tr|…	A0A481BJU2	tr|A0A481BJU2|A0A481BJU2_PIG Protein-glutamine gamma-glutamyltransferase E OS=Sus scrofa OX=9823 PE=4 SV=1;tr|A0A481A9U8|A0A481A9U8_PIG Protein-glutamine gamma-glutamyltransferase E OS=Sus scrofa OX=9823 PE=4 SV=1;tr|A0A480QTU4|A0A480QTU4_PIG Protein-gluta	Protein-glutamine gamma-glutamyltransferase E	Sus scrofa						16	33	33	33	31	32	33	31	32	50.9	78.2	699	50.9	48.2	45.8	367490000	358580000	388390000	0.00136108	0.0013592	0.00130181
tr|L8B0V2|L8B0V2_PIGIgGheavychainOS=SusscrofaOX=9823GN=IGHGPE=2SV=1	L8B0V2	tr|L8B0V2|L8B0V2_PIG IgG heavy chain OS=Sus scrofa OX=9823 GN=IGHG PE=2 SV=1	IgG heavy chain	Sus scrofa	IGHG					1	12	1	11	11	12	1	1	1	42.5	52.678	478	35.8	35.8	42.5	362090000	362360000	439920000	0.00134108	0.00137353	0.00147452
tr|A0A287A8T9|A0A287A8T9_PIGIGvdomain-containingproteinOS=SusscrofaOX=9823PE=4SV=1;tr|A0A287A8V0|A0A287A8V0_PIGIg-likedomain-containingproteinOS=SusscrofaOX=9823PE=4SV=1	A0A287A8T9	tr|A0A287A8T9|A0A287A8T9_PIG IGv domain-containing protein OS=Sus scrofa OX=9823 PE=4 SV=1;tr|A0A287A8V0|A0A287A8V0_PIG Ig-like domain-containing protein OS=Sus scrofa OX=9823 PE=4 SV=1	IGv domain-containing protein	Sus scrofa						2	5	1	5	5	5	1	1	1	71.3	12.448	115	71.3	71.3	71.3	359290000	318100000	355330000	0.00133071	0.00120576	0.001191
tr|A0A480M8J9|A0A480M8J9_PIGComplementC4-Aisoform1preproprotein(Fragment)OS=SusscrofaOX=9823PE=4SV=1;tr|A0A480J4N2|A0A480J4N2_PIGComplementC4-AOS=SusscrofaOX=9823PE=4SV=1;tr|A0A480MA05|A0A480MA05_PIGComplementC4-Aisoform1preproprotein(Fragment)OS=SusscrofaOX=9823PE=4SV=1;tr|A0A480L408|A0A480L408_PIGComplementC4-Aisoform1preproproteinOS=SusscrofaOX=9823PE=4SV=1;tr|F1RQW2|F1RQW2_PIGComplementC4-Ais…	A0A480M8J9	tr|A0A480M8J9|A0A480M8J9_PIG Complement C4-A isoform 1 preproprotein (Fragment) OS=Sus scrofa OX=9823 PE=4 SV=1;tr|A0A480J4N2|A0A480J4N2_PIG Complement C4-A OS=Sus scrofa OX=9823 PE=4 SV=1;tr|A0A480MA05|A0A480MA05_PIG Complement C4-A isoform 1 preproprotei	Complement C4-A isoform 1 preproprotein (Fragment)	Sus scrofa						27	70	1	66	67	67	1	1	1	54.9	191.41	1732	51.3	50.9	53.3	348450000	313180000	334670000	0.00129057	0.00118711	0.00112175
tr|A0A480VK98|A0A480VK98_PIGPeptidoglycanrecognitionprotein1(Fragment)OS=SusscrofaOX=9823PE=4SV=1;tr|A0A480SCU0|A0A480SCU0_PIGPeptidoglycan-recognitionproteinOS=SusscrofaOX=9823PE=3SV=1;tr|A0A286ZI97|A0A286ZI97_PIGPeptidoglycan-recognitionproteinOS=SusscrofaOX=9823GN=PGLYRP1PE=1SV=1;tr|A0A480E177|A0A480E177_PIGPeptidoglycanrecognitionprotein1(Fragment)OS=SusscrofaOX=9823PE=4SV=1;tr|A0A480S7A6|A0A…	A0A480VK98	tr|A0A480VK98|A0A480VK98_PIG Peptidoglycan recognition protein 1 (Fragment) OS=Sus scrofa OX=9823 PE=4 SV=1;tr|A0A480SCU0|A0A480SCU0_PIG Peptidoglycan-recognition protein OS=Sus scrofa OX=9823 PE=3 SV=1;tr|A0A286ZI97|A0A286ZI97_PIG Peptidoglycan-recognitio	Peptidoglycan recognition protein 1 (Fragment)	Sus scrofa						7	6	6	6	6	6	6	6	6	49.7	18.982	171	49.7	49.7	49.7	348450000	379750000	407100000	0.00129057	0.00143944	0.00136452
tr|F1S6S9|F1S6S9_PIGPeptidaseS1domain-containingproteinOS=SusscrofaOX=9823GN=PRTN3PE=1SV=3;tr|A0A480EXQ1|A0A480EXQ1_PIGMyeloblastin(Fragment)OS=SusscrofaOX=9823PE=3SV=1;tr|A0A480ZS65|A0A480ZS65_PIGMyeloblastinisoformX1(Fragment)OS=SusscrofaOX=9823PE=4SV=1	F1S6S9	tr|F1S6S9|F1S6S9_PIG Peptidase S1 domain-containing protein OS=Sus scrofa OX=9823 GN=PRTN3 PE=1 SV=3;tr|A0A480EXQ1|A0A480EXQ1_PIG Myeloblastin (Fragment) OS=Sus scrofa OX=9823 PE=3 SV=1	Peptidase S1 domain-containing protein	Sus scrofa	PRTN3	GO:0006909,phagocytosis|GO:0051234,establishment of localization|GO:0051049,regulation of transport|GO:0030154,cell differentiation|GO:0051129,negative regulation of cellular component organization|GO:0051128,regulation of cellular component organization|GO:0032879,regulation of localization|GO:0050789,regulation of biological process|GO:0044699,single-organism process|GO:0050764,regulation of ph…	GO:0031012,extracellular matrix|GO:0071944,cell periphery|GO:0043227,membrane-bounded organelle|GO:0043226,organelle|GO:0005737,cytoplasm|GO:0070062,extracellular exosome|GO:0016020,membrane|GO:0031988,membrane-bounded vesicle|GO:0031982,vesicle|GO:0005886,plasma membrane|GO:1903561,extracellular vesicle|GO:0005615,extracellular space|GO:0043230,extracellular organelle|GO:0005829,cytosol|GO:00444…	GO:0004252,serine-type endopeptidase activity|GO:0004175,endopeptidase activity|GO:0017171,serine hydrolase activity|GO:0016787,hydrolase activity|GO:0019899,enzyme binding|GO:0003824,catalytic activity|GO:0070011,peptidase activity, acting on L-amino acid peptides|GO:0005488,binding|GO:0005515,protein binding|GO:0008233,peptidase activity|GO:0008236,serine-type peptidase activity	0	3	9	9	9	8	9	9	8	9	51.1	29.084	268	51.1	47	51.1	338370000	262680000	313960000	0.00125323	0.00099569	0.00105233
sp|Q5S1U1|HSPB1_PIGHeatshockproteinbeta-1OS=SusscrofaOX=9823GN=HSPB1PE=2SV=1;tr|A0A2C9F366|A0A2C9F366_PIGHeatshockproteinbeta-1OS=SusscrofaOX=9823GN=HSPB1PE=1SV=1;tr|A0A480KG02|A0A480KG02_PIGHeatshockproteinbeta-1OS=SusscrofaOX=9823PE=3SV=1;tr|A0A481A0P4|A0A481A0P4_PIGHeatshockproteinbeta-1OS=SusscrofaOX=9823PE=3SV=1;tr|A0A481CZH0|A0A481CZH0_PIGHeatshockproteinbeta-1OS=SusscrofaOX=9823PE=3SV=1;tr…	Q5S1U1	sp|Q5S1U1|HSPB1_PIG Heat shock protein beta-1 OS=Sus scrofa OX=9823 GN=HSPB1 PE=2 SV=1;tr|A0A2C9F366|A0A2C9F366_PIG Heat shock protein beta-1 OS=Sus scrofa OX=9823 GN=HSPB1 PE=1 SV=1;tr|A0A480KG02|A0A480KG02_PIG Heat shock protein beta-1 OS=Sus scrofa OX=9	Heat shock protein beta-1	Sus scrofa	HSPB1	GO:0099640,axo-dendritic protein transport|GO:0099641,anterograde axonal protein transport|GO:0019220,regulation of phosphate metabolic process|GO:0080090,regulation of primary metabolic process|GO:0019222,regulation of metabolic process|GO:0016310,phosphorylation|GO:0031323,regulation of cellular metabolic process|GO:0008104,protein localization|GO:0030705,cytoskeleton-dependent intracellular tr…	GO:0005856,cytoskeleton|GO:0005737,cytoplasm|GO:0005819,spindle|GO:0043228,non-membrane-bounded organelle|GO:0043231,intracellular membrane-bounded organelle|GO:0043232,intracellular non-membrane-bounded organelle|GO:0005634,nucleus|GO:0044464,cell part|GO:0005623,cell|GO:0005622,intracellular|GO:0044446,intracellular organelle part|GO:0043229,intracellular organelle|GO:0044430,cytoskeletal part|…	GO:0044183,protein binding involved in protein folding|GO:0005488,binding|GO:0005515,protein binding|GO:0046983,protein dimerization activity|GO:0042802,identical protein binding|GO:0042803,protein homodimerization activity	ssc04010,MAPK signaling pathway|ssc05146,Amoebiasis|ssc04370,VEGF signaling pathway|ssc05169,Epstein-Barr virus infection	28	11	11	11	11	11	11	11	11	58.5	22.941	207	58.5	58.5	58.5	334570000	293540000	383340000	0.00123916	0.00111266	0.00128488
sp|P10668|COF1_PIGCofilin-1OS=SusscrofaOX=9823GN=CFL1PE=1SV=3;tr|K7GQY9|K7GQY9_PIGCofilin-1OS=SusscrofaOX=9823GN=CFL1PE=1SV=2;tr|A0A480MUC3|A0A480MUC3_PIGCofilin-1(Fragment)OS=SusscrofaOX=9823PE=3SV=1;tr|A0A480VHN6|A0A480VHN6_PIGCofilin-1OS=SusscrofaOX=9823PE=3SV=1;tr|K7GK75|K7GK75_PIGCofilin-1OS=SusscrofaOX=9823GN=CFL1PE=1SV=2;tr|A0A287AQF2|A0A287AQF2_PIGCofilin-1OS=SusscrofaOX=9823GN=CFL1PE=1SV…	P10668	sp|P10668|COF1_PIG Cofilin-1 OS=Sus scrofa OX=9823 GN=CFL1 PE=1 SV=3;tr|K7GQY9|K7GQY9_PIG Cofilin-1 OS=Sus scrofa OX=9823 GN=CFL1 PE=1 SV=2;tr|A0A480MUC3|A0A480MUC3_PIG Cofilin-1 (Fragment) OS=Sus scrofa OX=9823 PE=3 SV=1;tr|A0A480VHN6|A0A480VHN6_PIG Cofil	Cofilin-1	Sus scrofa	CFL1	GO:0022604,regulation of cell morphogenesis|GO:0022603,regulation of anatomical structure morphogenesis|GO:0043933,macromolecular complex subunit organization|GO:0030036,actin cytoskeleton organization|GO:0051128,regulation of cellular component organization|GO:0009653,anatomical structure morphogenesis|GO:0043241,protein complex disassembly|GO:0050789,regulation of biological process|GO:0044699,…	GO:0098590,plasma membrane region|GO:0015629,actin cytoskeleton|GO:0031974,membrane-enclosed lumen|GO:0043229,intracellular organelle|GO:0043228,non-membrane-bounded organelle|GO:0005622,intracellular|GO:0043227,membrane-bounded organelle|GO:0043226,organelle|GO:0034399,nuclear periphery|GO:0001726,ruffle|GO:0031981,nuclear lumen|GO:0005634,nucleus|GO:0016020,membrane|GO:0016363,nuclear matrix|GO…	GO:0003779,actin binding|GO:0005488,binding|GO:0005515,protein binding|GO:0008092,cytoskeletal protein binding|GO:0051015,actin filament binding|GO:0044877,macromolecular complex binding|GO:0032403,protein complex binding	ssc04810,Regulation of actin cytoskeleton|ssc04360,Axon guidance|ssc05133,Pertussis|ssc04666,Fc gamma R-mediated phagocytosis	34	13	13	13	13	13	13	13	13	71.1	18.518	166	71.1	71.1	71.1	333740000	292820000	325820000	0.00123608	0.00110994	0.00109208
tr|A0A480PU26|A0A480PU26_PIGSerumalbuminpreproproteinOS=SusscrofaOX=9823PE=4SV=1;tr|A0A480Q898|A0A480Q898_PIGSerumalbuminpreproproteinOS=SusscrofaOX=9823PE=4SV=1;tr|A0A480QCX5|A0A480QCX5_PIGSerumalbuminpreproproteinOS=SusscrofaOX=9823PE=4SV=1	A0A480PU26	tr|A0A480PU26|A0A480PU26_PIG Serum albumin preproprotein OS=Sus scrofa OX=9823 PE=4 SV=1;tr|A0A480Q898|A0A480Q898_PIG Serum albumin preproprotein OS=Sus scrofa OX=9823 PE=4 SV=1;tr|A0A480QCX5|A0A480QCX5_PIG Serum albumin preproprotein OS=Sus scrofa OX=9823	Serum albumin preproprotein	Sus scrofa						3	77	5	77	77	76	5	5	5	85	70.055	612	85	85	85	328940000	329710000	364530000	0.00121831	0.00124977	0.00122183
tr|B3XXC3|B3XXC3_PIGThymosinbetaOS=SusscrofaOX=9823GN=TMSB4XPE=3SV=1;tr|A0A286ZVG3|A0A286ZVG3_PIGThymosinbetaOS=SusscrofaOX=9823GN=LOC110257905PE=3SV=1;sp|Q95274|TYB4_PIGThymosinbeta-4OS=SusscrofaOX=9823GN=TMSB4PE=3SV=3;tr|B7TJ02|B7TJ02_PIGThymosinbetaOS=SusscrofaOX=9823GN=TMSB4XPE=2SV=1;tr|A0A481DL49|A0A481DL49_PIGThymosinbeta-4OS=SusscrofaOX=9823PE=4SV=1;tr|A0A480YMD4|A0A480YMD4_PIGTransmembran…	B3XXC3	tr|B3XXC3|B3XXC3_PIG Thymosin beta OS=Sus scrofa OX=9823 GN=TMSB4X PE=3 SV=1;tr|A0A286ZVG3|A0A286ZVG3_PIG Thymosin beta OS=Sus scrofa OX=9823 GN=LOC110257905 PE=3 SV=1;sp|Q95274|TYB4_PIG Thymosin beta-4 OS=Sus scrofa OX=9823 GN=TMSB4 PE=3 SV=3;tr|B7TJ02|B7	Thymosin beta	Sus scrofa	TMSB4X	GO:0033036,macromolecule localization|GO:0022607,cellular component assembly|GO:0006461,protein complex assembly|GO:0033043,regulation of organelle organization|GO:0043933,macromolecular complex subunit organization|GO:0008104,protein localization|GO:0051129,negative regulation of cellular component organization|GO:0051128,regulation of cellular component organization|GO:0008064,regulation of act…	GO:0005856,cytoskeleton|GO:0005737,cytoplasm|GO:0005829,cytosol|GO:0043231,intracellular membrane-bounded organelle|GO:0043232,intracellular non-membrane-bounded organelle|GO:0005634,nucleus|GO:0044464,cell part|GO:0044444,cytoplasmic part|GO:0005623,cell|GO:0005622,intracellular|GO:0043229,intracellular organelle|GO:0043228,non-membrane-bounded organelle|GO:0044424,intracellular part|GO:0043227,…	GO:0008092,cytoskeletal protein binding|GO:0003779,actin binding|GO:0005488,binding|GO:0005515,protein binding|GO:0003785,actin monomer binding	ssc04810,Regulation of actin cytoskeleton	16	5	4	4	5	5	4	4	4	75	5.0526	44	75	75	75	327470000	443670000	359500000	0.00121286	0.00168173	0.00120497
tr|F2Q9A3|F2Q9A3_PIGPeptidyl-prolylcis-transisomeraseOS=SusscrofaOX=9823GN=ppiaPE=2SV=1;sp|P62936|PPIA_PIGPeptidyl-prolylcis-transisomeraseAOS=SusscrofaOX=9823GN=PPIAPE=1SV=2;tr|A0A480VCM9|A0A480VCM9_PIGPeptidyl-prolylcis-transisomerase(Fragment)OS=SusscrofaOX=9823PE=3SV=1;tr|A0A480V4R8|A0A480V4R8_PIGPeptidyl-prolylcis-transisomeraseOS=SusscrofaOX=9823PE=3SV=1;tr|A0A480WPX1|A0A480WPX1_PIGPeptidyl…	F2Q9A3	tr|F2Q9A3|F2Q9A3_PIG Peptidyl-prolyl cis-trans isomerase OS=Sus scrofa OX=9823 GN=ppia PE=2 SV=1;sp|P62936|PPIA_PIG Peptidyl-prolyl cis-trans isomerase A OS=Sus scrofa OX=9823 GN=PPIA PE=1 SV=2;tr|A0A480VCM9|A0A480VCM9_PIG Peptidyl-prolyl cis-trans isomera	Peptidyl-prolyl cis-trans isomerase	Sus scrofa	ppia	GO:0016265,obsolete death|GO:0006457,protein folding|GO:0051649,establishment of localization in cell|GO:0061024,membrane organization|GO:1902445,regulation of mitochondrial membrane permeability involved in programmed necrotic cell death|GO:0090559,regulation of membrane permeability|GO:0018193,peptidyl-amino acid modification|GO:0051641,cellular localization|GO:0008219,cell death|GO:0007006,mit…	GO:0005737,cytoplasm|GO:0043231,intracellular membrane-bounded organelle|GO:0043233,organelle lumen|GO:0044464,cell part|GO:0044444,cytoplasmic part|GO:0031974,membrane-enclosed lumen|GO:0005622,intracellular|GO:0044446,intracellular organelle part|GO:0070013,intracellular organelle lumen|GO:0043229,intracellular organelle|GO:0005739,mitochondrion|GO:0044429,mitochondrial part|GO:0005759,mitochon…	GO:0003824,catalytic activity|GO:0016853,isomerase activity|GO:0003755,peptidyl-prolyl cis-trans isomerase activity|GO:0016859,cis-trans isomerase activity	ssc05145,Toxoplasmosis|ssc04020,Calcium signaling pathway|ssc04022,cGMP-PKG signaling pathway|ssc05016,Huntington disease|ssc05012,Parkinson disease	46	10	10	9	10	10	9	10	10	64.6	17.869	164	48.2	64.6	64.6	324600000	339610000	344780000	0.00120223	0.00128729	0.00115563
tr|A0A287AJQ2|A0A287AJQ2_PIGPhosphoglyceratemutaseOS=SusscrofaOX=9823GN=PGAM1PE=1SV=1;tr|A0A480SPL4|A0A480SPL4_PIGPhosphoglyceratemutaseOS=SusscrofaOX=9823PE=3SV=1;tr|F1S8Y5|F1S8Y5_PIGPhosphoglyceratemutaseOS=SusscrofaOX=9823GN=PGAM1PE=1SV=3;tr|A0A480PUT4|A0A480PUT4_PIGPhosphoglyceratemutase1isoform2OS=SusscrofaOX=9823PE=4SV=1;tr|A0A481D927|A0A481D927_PIGPhosphoglyceratemutaseOS=SusscrofaOX=9823P…	A0A287AJQ2	tr|A0A287AJQ2|A0A287AJQ2_PIG Phosphoglycerate mutase OS=Sus scrofa OX=9823 GN=PGAM1 PE=1 SV=1;tr|A0A480SPL4|A0A480SPL4_PIG Phosphoglycerate mutase OS=Sus scrofa OX=9823 PE=3 SV=1;tr|F1S8Y5|F1S8Y5_PIG Phosphoglycerate mutase OS=Sus scrofa OX=9823 GN=PGAM1 P	Phosphoglycerate mutase	Sus scrofa	PGAM1	GO:0019220,regulation of phosphate metabolic process|GO:0080090,regulation of primary metabolic process|GO:0019222,regulation of metabolic process|GO:0009167,purine ribonucleoside monophosphate metabolic process|GO:0003012,muscle system process|GO:0044281,small molecule metabolic process|GO:0009161,ribonucleoside monophosphate metabolic process|GO:1901360,organic cyclic compound metabolic process…	GO:0043231,intracellular membrane-bounded organelle|GO:0005737,cytoplasm|GO:0005829,cytosol|GO:0005622,intracellular|GO:0043230,extracellular organelle|GO:0031982,vesicle|GO:0044421,extracellular region part|GO:0043227,membrane-bounded organelle|GO:0005634,nucleus|GO:0044464,cell part|GO:0044444,cytoplasmic part|GO:0005623,cell|GO:0031988,membrane-bounded vesicle|GO:0043229,intracellular organell…	GO:0016853,isomerase activity|GO:0003824,catalytic activity|GO:0016868,intramolecular transferase activity, phosphotransferases|GO:0046538,2,3-bisphosphoglycerate-dependent phosphoglycerate mutase activity|GO:0016866,intramolecular transferase activity|GO:0004619,phosphoglycerate mutase activity|GO:0004082,bisphosphoglycerate mutase activity	ssc01230,Biosynthesis of amino acids|ssc01200,Carbon metabolism|ssc01100,Metabolic pathways|ssc04922,Glucagon signaling pathway|ssc05230,Central carbon metabolism in cancer|ssc00260,Glycine, serine and threonine metabolism|ssc00010,Glycolysis / Gluconeogenesis	20	12	12	12	12	12	12	12	12	59.8	28.804	254	59.8	59.8	59.8	320730000	305980000	334150000	0.0011879	0.00115982	0.00112
tr|A0A480NPM6|A0A480NPM6_PIGCystatin-AOS=SusscrofaOX=9823PE=3SV=1;sp|Q28988|CYTA1_PIGCystatin-A1OS=SusscrofaOX=9823PE=1SV=1;tr|A0A481ABC1|A0A481ABC1_PIGCystatin-AOS=SusscrofaOX=9823PE=3SV=1	A0A480NPM6	tr|A0A480NPM6|A0A480NPM6_PIG Cystatin-A OS=Sus scrofa OX=9823 PE=3 SV=1;sp|Q28988|CYTA1_PIG Cystatin-A1 OS=Sus scrofa OX=9823 PE=1 SV=1;tr|A0A481ABC1|A0A481ABC1_PIG Cystatin-A OS=Sus scrofa OX=9823 PE=3 SV=1	Cystatin-A	Sus scrofa						3	8	0	7	7	8	0	0	0	74.8	11.65	103	63.1	63.1	74.8	320350000	312920000	326400000	0.00118649	0.00118612	0.00109403
tr|A0A480Q8B4|A0A480Q8B4_PIGAmineoxidaseOS=SusscrofaOX=9823PE=3SV=1;tr|A0A480SL03|A0A480SL03_PIGAmineoxidaseOS=SusscrofaOX=9823PE=3SV=1;tr|A0A481AW76|A0A481AW76_PIGAmineoxidaseOS=SusscrofaOX=9823PE=3SV=1;tr|A0A480EBW4|A0A480EBW4_PIGAmineoxidaseOS=SusscrofaOX=9823PE=3SV=1;tr|A0A481B8R7|A0A481B8R7_PIGAmineoxidaseOS=SusscrofaOX=9823PE=3SV=1;tr|A0A481B7I2|A0A481B7I2_PIGAmineoxidaseOS=SusscrofaOX=9823…	A0A480Q8B4	tr|A0A480Q8B4|A0A480Q8B4_PIG Amine oxidase OS=Sus scrofa OX=9823 PE=3 SV=1;tr|A0A480SL03|A0A480SL03_PIG Amine oxidase OS=Sus scrofa OX=9823 PE=3 SV=1;tr|A0A481AW76|A0A481AW76_PIG Amine oxidase OS=Sus scrofa OX=9823 PE=3 SV=1;tr|A0A480EBW4|A0A480EBW4_PIG Am	Amine oxidase	Sus scrofa						78	22	22	21	19	21	21	19	21	49.4	79.088	731	47.2	41.6	48.2	318420000	257890000	304450000	0.00117934	0.000977533	0.00102046
tr|A0A287BM11|A0A287BM11_PIGSERPINdomain-containingproteinOS=SusscrofaOX=9823GN=LOC396684PE=1SV=1;tr|F1SCC7|F1SCC7_PIGSERPINdomain-containingproteinOS=SusscrofaOX=9823GN=LOC396684PE=1SV=2	A0A287BM11	tr|A0A287BM11|A0A287BM11_PIG SERPIN domain-containing protein OS=Sus scrofa OX=9823 GN=LOC396684 PE=1 SV=1;tr|F1SCC7|F1SCC7_PIG SERPIN domain-containing protein OS=Sus scrofa OX=9823 GN=LOC396684 PE=1 SV=2	SERPIN domain-containing protein	Sus scrofa	LOC396684	GO:0009892,negative regulation of metabolic process|GO:0080090,regulation of primary metabolic process|GO:0019222,regulation of metabolic process|GO:0031324,negative regulation of cellular metabolic process|GO:0031323,regulation of cellular metabolic process|GO:0043086,negative regulation of catalytic activity|GO:0044267,cellular protein metabolic process|GO:0051248,negative regulation of protein…	GO:0005576,extracellular region|GO:0005615,extracellular space|GO:0044421,extracellular region part	GO:0004866,endopeptidase inhibitor activity|GO:0061135,endopeptidase regulator activity|GO:0061134,peptidase regulator activity|GO:0030414,peptidase inhibitor activity|GO:0004867,serine-type endopeptidase inhibitor activity|GO:0004857,enzyme inhibitor activity|GO:0098772,molecular function regulator|GO:0030234,enzyme regulator activity	0	2	22	0	22	22	21	0	0	0	59.4	45.398	404	59.4	59.4	49	314380000	275990000	321760000	0.00116438	0.00104614	0.00107848
tr|F1RK02|F1RK02_PIGUncharacterizedproteinOS=SusscrofaOX=9823GN=LCP1PE=1SV=3;tr|A0A480LD12|A0A480LD12_PIGPlastin-2OS=SusscrofaOX=9823PE=4SV=1;tr|A0A480DRC6|A0A480DRC6_PIGPlastin-2OS=SusscrofaOX=9823PE=4SV=1;tr|A0A287ANV7|A0A287ANV7_PIGUncharacterizedproteinOS=SusscrofaOX=9823GN=LCP1PE=1SV=1;tr|A0A480PUB6|A0A480PUB6_PIGPlastin-2OS=SusscrofaOX=9823PE=4SV=1;tr|A0A480KCU8|A0A480KCU8_PIGSolutecarrierf…	F1RK02	tr|F1RK02|F1RK02_PIG Uncharacterized protein OS=Sus scrofa OX=9823 GN=LCP1 PE=1 SV=3;tr|A0A480LD12|A0A480LD12_PIG Plastin-2 OS=Sus scrofa OX=9823 PE=4 SV=1;tr|A0A480DRC6|A0A480DRC6_PIG Plastin-2 OS=Sus scrofa OX=9823 PE=4 SV=1;tr|A0A287ANV7|A0A287ANV7_PIG	Uncharacterized protein	Sus scrofa	LCP1	GO:0033157,regulation of intracellular protein transport|GO:0008104,protein localization|GO:0051049,regulation of transport|GO:0032386,regulation of intracellular transport|GO:0007165,signal transduction|GO:0071840,cellular component organization or biogenesis|GO:0065003,macromolecular complex assembly|GO:0051716,cellular response to stimulus|GO:0070727,cellular macromolecule localization|GO:0002…	GO:0032432,actin filament bundle|GO:0042995,cell projection|GO:0015629,actin cytoskeleton|GO:0030175,filopodium|GO:0043229,intracellular organelle|GO:0043228,non-membrane-bounded organelle|GO:0005924,cell-substrate adherens junction|GO:0005925,focal adhesion|GO:0043227,membrane-bounded organelle|GO:0043226,organelle|GO:0030054,cell junction|GO:0042641,actomyosin|GO:0005856,cytoskeleton|GO:0001725…	GO:0043169,cation binding|GO:0008092,cytoskeletal protein binding|GO:0051015,actin filament binding|GO:0043167,ion binding|GO:0003779,actin binding|GO:0044877,macromolecular complex binding|GO:0005509,calcium ion binding|GO:0005515,protein binding|GO:0032403,protein complex binding|GO:0046872,metal ion binding|GO:0042802,identical protein binding|GO:0005488,binding|GO:0019899,enzyme binding|GO:00…	0	17	38	31	37	34	36	30	28	30	73.7	70.203	627	72.6	67.5	71.8	310670000	300540000	349240000	0.00115064	0.0011392	0.00117058
tr|A0A287BJL0|A0A287BJL0_PIGUncharacterizedproteinOS=SusscrofaOX=9823GN=JCHAINPE=1SV=1;tr|A0A287B5V2|A0A287B5V2_PIGUncharacterizedproteinOS=SusscrofaOX=9823GN=JCHAINPE=1SV=1;tr|F1RUQ0|F1RUQ0_PIGUncharacterizedproteinOS=SusscrofaOX=9823GN=JCHAINPE=4SV=2;tr|A0A287BJU0|A0A287BJU0_PIGUncharacterizedproteinOS=SusscrofaOX=9823GN=JCHAINPE=1SV=1	A0A287BJL0	tr|A0A287BJL0|A0A287BJL0_PIG Uncharacterized protein OS=Sus scrofa OX=9823 GN=JCHAIN PE=1 SV=1;tr|A0A287B5V2|A0A287B5V2_PIG Uncharacterized protein OS=Sus scrofa OX=9823 GN=JCHAIN PE=1 SV=1;tr|F1RUQ0|F1RUQ0_PIG Uncharacterized protein OS=Sus scrofa OX=9823	Uncharacterized protein	Sus scrofa	JCHAIN	GO:0060263,regulation of respiratory burst|GO:0009893,positive regulation of metabolic process|GO:0019222,regulation of metabolic process|GO:0060267,positive regulation of respiratory burst|GO:0043933,macromolecular complex subunit organization|GO:0001894,tissue homeostasis|GO:0051128,regulation of cellular component organization|GO:0042592,homeostatic process|GO:0022607,cellular component assemb…	GO:0042571,immunoglobulin complex, circulating|GO:0019814,immunoglobulin complex|GO:0043227,membrane-bounded organelle|GO:0043226,organelle|GO:0031982,vesicle|GO:0005615,extracellular space|GO:0072562,blood microparticle|GO:0031988,membrane-bounded vesicle|GO:0071749,polymeric IgA immunoglobulin complex|GO:0071748,monomeric IgA immunoglobulin complex|GO:0071745,IgA immunoglobulin complex|GO:00717…	GO:0034987,immunoglobulin receptor binding|GO:0005539,glycosaminoglycan binding|GO:0044877,macromolecular complex binding|GO:0005488,binding|GO:0003676,nucleic acid binding|GO:0003677,DNA binding|GO:1901363,heterocyclic compound binding|GO:0043168,anion binding|GO:0043169,cation binding|GO:0043566,structure-specific DNA binding|GO:0005543,phospholipid binding|GO:0043167,ion binding|GO:0032403,pro…	0	4	5	5	4	4	5	4	4	5	38.6	18.001	158	29.7	29.7	38.6	310060000	420970000	344480000	0.00114838	0.00159569	0.00115463
tr|A0A286ZRV9|A0A286ZRV9_PIGIg-likedomain-containingproteinOS=SusscrofaOX=9823PE=1SV=1;tr|A0A480R4W8|A0A480R4W8_PIGIgheavychainMem5-like(Fragment)OS=SusscrofaOX=9823PE=4SV=1;tr|A0A480RSB3|A0A480RSB3_PIGPre-Blymphocyteprotein3(Fragment)OS=SusscrofaOX=9823PE=4SV=1	A0A286ZRV9	tr|A0A286ZRV9|A0A286ZRV9_PIG Ig-like domain-containing protein OS=Sus scrofa OX=9823 PE=1 SV=1;tr|A0A480R4W8|A0A480R4W8_PIG Ig heavy chain Mem5-like (Fragment) OS=Sus scrofa OX=9823 PE=4 SV=1;tr|A0A480RSB3|A0A480RSB3_PIG Pre-B lymphocyte protein 3 (Fragmen	Ig-like domain-containing protein	Sus scrofa		GO:0050896,response to stimulus|GO:0002376,immune system process|GO:0002377,immunoglobulin production|GO:0006955,immune response|GO:0002440,production of molecular mediator of immune response	GO:0005576,extracellular region|GO:0005615,extracellular space|GO:0044421,extracellular region part	0	0	3	3	1	3	2	3	1	1	1	18.2	20.793	192	18.2	14.6	18.2	308880000	257460000	330800000	0.00114401	0.000975903	0.00110878
tr|I3LDS3|I3LDS3_PIGIFroddomain-containingproteinOS=SusscrofaOX=9823GN=KRT10PE=1SV=2;tr|A0A480E0I3|A0A480E0I3_PIGKeratin,typeIcytoskeletal10isoformX1(Fragment)OS=SusscrofaOX=9823PE=3SV=1;tr|A0A480P8L9|A0A480P8L9_PIGKeratin,typeIcytoskeletal10isoformX1(Fragment)OS=SusscrofaOX=9823PE=3SV=1;tr|A0A480Z4S7|A0A480Z4S7_PIGKeratin,typeIcytoskeletal10isoformX1-likeOS=SusscrofaOX=9823PE=3SV=1;tr|A0A480N8I8…	I3LDS3	tr|I3LDS3|I3LDS3_PIG IF rod domain-containing protein OS=Sus scrofa OX=9823 GN=KRT10 PE=1 SV=2;tr|A0A480E0I3|A0A480E0I3_PIG Keratin, type I cytoskeletal 10 isoform X1 (Fragment) OS=Sus scrofa OX=9823 PE=3 SV=1;tr|A0A480P8L9|A0A480P8L9_PIG Keratin, type I c	IF rod domain-containing protein	Sus scrofa	KRT10	GO:0071248,cellular response to metal ion|GO:0030154,cell differentiation|GO:0071241,cellular response to inorganic substance|GO:0070887,cellular response to chemical stimulus|GO:0008544,epidermis development|GO:0007275,multicellular organism development|GO:0044699,single-organism process|GO:0051716,cellular response to stimulus|GO:0048869,cellular developmental process|GO:0048513,animal organ de…	GO:0045095,keratin filament|GO:0043229,intracellular organelle|GO:0043228,non-membrane-bounded organelle|GO:0043227,membrane-bounded organelle|GO:0043226,organelle|GO:0005856,cytoskeleton|GO:0045111,intermediate filament cytoskeleton|GO:0031982,vesicle|GO:0005615,extracellular space|GO:0005634,nucleus|GO:0016020,membrane|GO:0031988,membrane-bounded vesicle|GO:0044430,cytoskeletal part|GO:0005737,…	GO:0005198,structural molecule activity|GO:0030280,structural constituent of epidermis	0	33	24	4	23	24	20	4	4	3	42.6	58.98	582	38.7	42.6	33.2	307910000	714590000	225770000	0.00114042	0.00270866	0.000756736
tr|A0A287ASW4|A0A287ASW4_PIGIg-likedomain-containingproteinOS=SusscrofaOX=9823PE=4SV=1	A0A287ASW4	tr|A0A287ASW4|A0A287ASW4_PIG Ig-like domain-containing protein OS=Sus scrofa OX=9823 PE=4 SV=1	Ig-like domain-containing protein	Sus scrofa						1	2	1	2	2	2	1	1	1	21.6	14.453	134	21.6	21.6	21.6	304240000	208380000	247320000	0.00112682	0.000789865	0.000828968
tr|A0A481BEL5|A0A481BEL5_PIGAlpha-1-antichymotrypsinOS=SusscrofaOX=9823PE=3SV=1	A0A481BEL5	tr|A0A481BEL5|A0A481BEL5_PIG Alpha-1-antichymotrypsin OS=Sus scrofa OX=9823 PE=3 SV=1	Alpha-1-antichymotrypsin	Sus scrofa						1	20	0	20	20	20	0	0	0	55.2	41.702	373	55.2	55.2	55.2	302960000	346130000	363300000	0.00112208	0.00131201	0.00121771
tr|A0A286ZYX8|A0A286ZYX8_PIGFructose-bisphosphatealdolaseOS=SusscrofaOX=9823GN=ALDOAPE=1SV=1;tr|A0A481CNH6|A0A481CNH6_PIGFructose-bisphosphatealdolaseOS=SusscrofaOX=9823PE=3SV=1;tr|A0A481CRH5|A0A481CRH5_PIGFructose-bisphosphatealdolaseOS=SusscrofaOX=9823PE=3SV=1;tr|A0A480JKZ0|A0A480JKZ0_PIGFructose-bisphosphatealdolaseOS=SusscrofaOX=9823PE=3SV=1;tr|A0A480KTJ5|A0A480KTJ5_PIGFructose-bisphosphateal…	A0A286ZYX8	tr|A0A286ZYX8|A0A286ZYX8_PIG Fructose-bisphosphate aldolase OS=Sus scrofa OX=9823 GN=ALDOA PE=1 SV=1;tr|A0A481CNH6|A0A481CNH6_PIG Fructose-bisphosphate aldolase OS=Sus scrofa OX=9823 PE=3 SV=1;tr|A0A481CRH5|A0A481CRH5_PIG Fructose-bisphosphate aldolase OS=	Fructose-bisphosphate aldolase	Sus scrofa	ALDOA	GO:0009185,ribonucleoside diphosphate metabolic process|GO:0006732,coenzyme metabolic process|GO:0009141,nucleoside triphosphate metabolic process|GO:0030154,cell differentiation|GO:0009144,purine nucleoside triphosphate metabolic process|GO:1901575,organic substance catabolic process|GO:0019752,carboxylic acid metabolic process|GO:0044723,single-organism carbohydrate metabolic process|GO:0034641…	GO:0043231,intracellular membrane-bounded organelle|GO:0005737,cytoplasm|GO:0005622,intracellular|GO:0043230,extracellular organelle|GO:0031982,vesicle|GO:0044421,extracellular region part|GO:0043227,membrane-bounded organelle|GO:0044464,cell part|GO:0044444,cytoplasmic part|GO:0005739,mitochondrion|GO:0031988,membrane-bounded vesicle|GO:0043229,intracellular organelle|GO:0005576,extracellular re…	GO:0005515,protein binding|GO:0008092,cytoskeletal protein binding|GO:0016829,lyase activity|GO:0016830,carbon-carbon lyase activity|GO:0016832,aldehyde-lyase activity|GO:0003824,catalytic activity|GO:0005488,binding|GO:0004332,fructose-bisphosphate aldolase activity	ssc00051,Fructose and mannose metabolism|ssc01230,Biosynthesis of amino acids|ssc01200,Carbon metabolism|ssc01100,Metabolic pathways|ssc00030,Pentose phosphate pathway|ssc00010,Glycolysis / Gluconeogenesis	40	20	13	20	20	20	13	13	13	54.7	39.42	364	54.7	54.7	54.7	302470000	242550000	317520000	0.00112027	0.000919387	0.00106426
tr|I3L7Z6|I3L7Z6_PIGProteinS100OS=SusscrofaOX=9823GN=S100A6PE=3SV=2;tr|A0A480VV33|A0A480VV33_PIGProteinS100OS=SusscrofaOX=9823PE=3SV=1;sp|Q2EN75|S10A6_PIGProteinS100-A6OS=SusscrofaOX=9823GN=S100A6PE=3SV=1;tr|A0A480PWJ0|A0A480PWJ0_PIGProteinS100OS=SusscrofaOX=9823PE=3SV=1;tr|A0A480DX59|A0A480DX59_PIGProteinS100OS=SusscrofaOX=9823PE=3SV=1;tr|A0A480XDT0|A0A480XDT0_PIGProteinS100OS=SusscrofaOX=9823PE…	I3L7Z6	tr|I3L7Z6|I3L7Z6_PIG Protein S100 OS=Sus scrofa OX=9823 GN=S100A6 PE=3 SV=2;tr|A0A480VV33|A0A480VV33_PIG Protein S100 OS=Sus scrofa OX=9823 PE=3 SV=1;sp|Q2EN75|S10A6_PIG Protein S100-A6 OS=Sus scrofa OX=9823 GN=S100A6 PE=3 SV=1;tr|A0A480PWJ0|A0A480PWJ0_PIG	Protein S100	Sus scrofa	S100A6					6	2	2	2	2	2	2	2	2	16.7	10.088	90	16.7	16.7	16.7	300730000	237270000	261570000	0.00111382	0.000899373	0.000876731
tr|A0A480VUF6|A0A480VUF6_PIGTetranectinisoform1precursor(Fragment)OS=SusscrofaOX=9823PE=4SV=1;tr|A0A481D8V1|A0A481D8V1_PIGTetranectinisoform1precursor(Fragment)OS=SusscrofaOX=9823PE=4SV=1;tr|A0A481D386|A0A481D386_PIGTetranectinisoform1precursor(Fragment)OS=SusscrofaOX=9823PE=4SV=1;tr|A0A480WH89|A0A480WH89_PIGTetranectinisoform1precursor(Fragment)OS=SusscrofaOX=9823PE=4SV=1;tr|F1SRC8|F1SRC8_PIGTet…	A0A480VUF6	tr|A0A480VUF6|A0A480VUF6_PIG Tetranectin isoform 1precursor (Fragment) OS=Sus scrofa OX=9823 PE=4 SV=1;tr|A0A481D8V1|A0A481D8V1_PIG Tetranectin isoform 1precursor (Fragment) OS=Sus scrofa OX=9823 PE=4 SV=1;tr|A0A481D386|A0A481D386_PIG Tetranectin isoform 1	Tetranectin isoform 1precursor (Fragment)	Sus scrofa						24	9	9	9	8	9	9	8	9	50.8	19.968	183	50.8	50.8	50.8	295790000	264520000	308580000	0.00109553	0.00100266	0.0010343
tr|A0A480TIN7|A0A480TIN7_PIGInter-alpha-trypsininhibitorheavychainH1isoformapreproproteinOS=SusscrofaOX=9823PE=4SV=1;tr|A0A480JSZ3|A0A480JSZ3_PIGInter-alpha-trypsininhibitorheavychainH1(Fragment)OS=SusscrofaOX=9823PE=4SV=1;tr|A0A480RLW3|A0A480RLW3_PIGInter-alpha-trypsininhibitorheavychainH1isoformapreproproteinOS=SusscrofaOX=9823PE=4SV=1;tr|F1SH96|F1SH96_PIGInter-alpha-trypsininhibitorheavychainH…	A0A480TIN7	tr|A0A480TIN7|A0A480TIN7_PIG Inter-alpha-trypsin inhibitor heavy chain H1 isoform a preproprotein OS=Sus scrofa OX=9823 PE=4 SV=1;tr|A0A480JSZ3|A0A480JSZ3_PIG Inter-alpha-trypsin inhibitor heavy chain H1 (Fragment) OS=Sus scrofa OX=9823 PE=4 SV=1;tr|A0A480	Inter-alpha-trypsin inhibitor heavy chain H1 isoform a preproprotein	Sus scrofa						17	24	24	24	24	24	24	24	24	42.5	78.642	709	42.5	42.5	42.5	292780000	259430000	321230000	0.00108438	0.00098337	0.0010767
tr|A0A286ZRB3|A0A286ZRB3_PIGHistonedomain-containingproteinOS=SusscrofaOX=9823PE=1SV=1;tr|A0A286ZJQ0|A0A286ZJQ0_PIGHistoneH3OS=SusscrofaOX=9823GN=LOC100156741PE=3SV=1	A0A286ZRB3	tr|A0A286ZRB3|A0A286ZRB3_PIG Histone domain-containing protein OS=Sus scrofa OX=9823 PE=1 SV=1;tr|A0A286ZJQ0|A0A286ZJQ0_PIG Histone H3 OS=Sus scrofa OX=9823 GN=LOC100156741 PE=3 SV=1	Histone domain-containing protein	Sus scrofa		GO:0034728,nucleosome organization|GO:0071103,DNA conformation change|GO:0022607,cellular component assembly|GO:0070271,protein complex biogenesis|GO:0043933,macromolecular complex subunit organization|GO:0016043,cellular component organization|GO:0031497,chromatin assembly|GO:0034622,cellular macromolecular complex assembly|GO:0071840,cellular component organization or biogenesis|GO:0071824,prot…	GO:0044815,DNA packaging complex|GO:0043229,intracellular organelle|GO:0043228,non-membrane-bounded organelle|GO:0000785,chromatin|GO:0000786,nucleosome|GO:0043227,membrane-bounded organelle|GO:0043226,organelle|GO:0031982,vesicle|GO:0005634,nucleus|GO:0031988,membrane-bounded vesicle|GO:0005694,chromosome|GO:0032991,macromolecular complex|GO:1903561,extracellular vesicle|GO:0070062,extracellular…	GO:0042393,histone binding|GO:0005515,protein binding|GO:0097159,organic cyclic compound binding|GO:0005488,binding|GO:0003676,nucleic acid binding|GO:0003677,DNA binding|GO:0046983,protein dimerization activity|GO:0046982,protein heterodimerization activity|GO:1901363,heterocyclic compound binding|GO:0003682,chromatin binding|GO:0031491,nucleosome binding|GO:0031490,chromatin DNA binding|GO:0031…	ssc05202,Transcriptional misregulation in cancer|ssc05322,Systemic lupus erythematosus|ssc05034,Alcoholism	2	5	1	5	5	5	1	1	1	47.7	14.633	130	47.7	47.7	47.7	291430000	177330000	271330000	0.00107938	0.00067217	0.000909444
tr|D0G778|D0G778_PIGMacrophagemigrationinhibitoryfactor(Fragment)OS=SusscrofaOX=9823GN=MIFPE=2SV=1;tr|A0A480W713|A0A480W713_PIGMacrophagemigrationinhibitoryfactorOS=SusscrofaOX=9823PE=4SV=1;tr|A0A480JJE3|A0A480JJE3_PIGMacrophagemigrationinhibitoryfactorOS=SusscrofaOX=9823PE=4SV=1;sp|P80928|MIF_PIGMacrophagemigrationinhibitoryfactorOS=SusscrofaOX=9823GN=MIFPE=1SV=3;tr|A0A480WFC0|A0A480WFC0_PIGMacr…	D0G778	tr|D0G778|D0G778_PIG Macrophage migration inhibitory factor (Fragment) OS=Sus scrofa OX=9823 GN=MIF PE=2 SV=1;tr|A0A480W713|A0A480W713_PIG Macrophage migration inhibitory factor OS=Sus scrofa OX=9823 PE=4 SV=1;tr|A0A480JJE3|A0A480JJE3_PIG Macrophage migrat	Macrophage migration inhibitory factor (Fragment)	Sus scrofa	MIF	GO:0051046,regulation of secretion|GO:0051047,positive regulation of secretion|GO:0051049,regulation of transport|GO:0002702,positive regulation of production of molecular mediator of immune response|GO:0002700,regulation of production of molecular mediator of immune response|GO:0019220,regulation of phosphate metabolic process|GO:0051716,cellular response to stimulus|GO:0043207,response to exter…	GO:0031974,membrane-enclosed lumen|GO:0043229,intracellular organelle|GO:0043227,membrane-bounded organelle|GO:0043226,organelle|GO:0005737,cytoplasm|GO:0070062,extracellular exosome|GO:0031981,nuclear lumen|GO:0043209,myelin sheath|GO:0005615,extracellular space|GO:0005634,nucleus|GO:0031988,membrane-bounded vesicle|GO:0005654,nucleoplasm|GO:0009986,cell surface|GO:1903561,extracellular vesicle|…	GO:0005126,cytokine receptor binding|GO:0042056,chemoattractant activity|GO:0004167,dopachrome isomerase activity|GO:0005125,cytokine activity|GO:0016853,isomerase activity|GO:0050178,phenylpyruvate tautomerase activity|GO:0003824,catalytic activity|GO:0005488,binding|GO:0005515,protein binding|GO:0005102,receptor binding|GO:0016863,intramolecular oxidoreductase activity, transposing C=C bonds|GO…	ssc00350,Tyrosine metabolism|ssc00360,Phenylalanine metabolism	53	4	4	4	4	4	4	4	4	68.8	11.874	109	68.8	68.8	68.8	290870000	335750000	396600000	0.0010773	0.00127266	0.00132932
tr|A0A481AYB8|A0A481AYB8_PIGAlpha-1-antichymotrypsinOS=SusscrofaOX=9823PE=3SV=1	A0A481AYB8	tr|A0A481AYB8|A0A481AYB8_PIG Alpha-1-antichymotrypsin OS=Sus scrofa OX=9823 PE=3 SV=1	Alpha-1-antichymotrypsin	Sus scrofa						1	24	0	23	23	24	0	0	0	57.7	46.933	418	55	54.8	57.7	289040000	379380000	319620000	0.00107053	0.00143804	0.0010713
tr|A0A480SJ46|A0A480SJ46_PIGIgheavychainMem5-like(Fragment)OS=SusscrofaOX=9823PE=4SV=1;tr|A0A480SHR9|A0A480SHR9_PIGPre-Blymphocyteprotein3(Fragment)OS=SusscrofaOX=9823PE=4SV=1	A0A480SJ46	tr|A0A480SJ46|A0A480SJ46_PIG Ig heavy chain Mem5-like (Fragment) OS=Sus scrofa OX=9823 PE=4 SV=1;tr|A0A480SHR9|A0A480SHR9_PIG Pre-B lymphocyte protein 3 (Fragment) OS=Sus scrofa OX=9823 PE=4 SV=1	Ig heavy chain Mem5-like (Fragment)	Sus scrofa						2	4	2	4	4	4	2	2	2	25.3	18.982	174	25.3	25.3	25.3	286770000	274250000	345170000	0.00106212	0.00103955	0.00115694
tr|A0A480CK51|A0A480CK51_PIGUncharacterizedprotein(Fragment)OS=SusscrofaOX=9823PE=4SV=1	A0A480CK51	tr|A0A480CK51|A0A480CK51_PIG Uncharacterized protein (Fragment) OS=Sus scrofa OX=9823 PE=4 SV=1	Uncharacterized protein (Fragment)	Sus scrofa						1	2	1	2	2	2	1	1	1	9.9	19.031	172	9.9	9.9	9.9	280630000	255940000	363870000	0.00103938	0.000970142	0.00121962
tr|A0A287B0I3|A0A287B0I3_PIGUncharacterizedproteinOS=SusscrofaOX=9823GN=ARHGDIBPE=1SV=1;tr|A0A481AIP5|A0A481AIP5_PIGRhoGDP-dissociationinhibitor2OS=SusscrofaOX=9823PE=4SV=1;tr|A0A481DGY2|A0A481DGY2_PIGRhoGDP-dissociationinhibitor2OS=SusscrofaOX=9823PE=4SV=1;tr|A0A480EGJ0|A0A480EGJ0_PIGRhoGDP-dissociationinhibitor2(Fragment)OS=SusscrofaOX=9823PE=4SV=1;tr|Q29180|Q29180_PIGRhoproteindissociationinhi…	A0A287B0I3	tr|A0A287B0I3|A0A287B0I3_PIG Uncharacterized protein OS=Sus scrofa OX=9823 GN=ARHGDIB PE=1 SV=1;tr|A0A481AIP5|A0A481AIP5_PIG Rho GDP-dissociation inhibitor 2 OS=Sus scrofa OX=9823 PE=4 SV=1;tr|A0A481DGY2|A0A481DGY2_PIG Rho GDP-dissociation inhibitor 2 OS=S	Uncharacterized protein	Sus scrofa	ARHGDIB	GO:0061450,trophoblast cell migration|GO:0008152,metabolic process|GO:0019222,regulation of metabolic process|GO:2000242,negative regulation of reproductive process|GO:2000241,regulation of reproductive process|GO:0006928,movement of cell or subcellular component|GO:0032501,multicellular organismal process|GO:0044702,single organism reproductive process|GO:0001667,ameboidal-type cell migration|GO…	GO:0005737,cytoplasm|GO:0005622,intracellular|GO:0043230,extracellular organelle|GO:0031982,vesicle|GO:0044421,extracellular region part|GO:0043227,membrane-bounded organelle|GO:0044464,cell part|GO:0005623,cell|GO:0031988,membrane-bounded vesicle|GO:0005576,extracellular region|GO:0044424,intracellular part|GO:1903561,extracellular vesicle|GO:0065010,extracellular membrane-bounded organelle|GO:0…	GO:0016787,hydrolase activity|GO:0016818,hydrolase activity, acting on acid anhydrides, in phosphorus-containing anhydrides|GO:0016462,pyrophosphatase activity|GO:0005092,GDP-dissociation inhibitor activity|GO:0030234,enzyme regulator activity|GO:0003924,GTPase activity|GO:0017111,nucleoside-triphosphatase activity|GO:0005094,Rho GDP-dissociation inhibitor activity|GO:0016817,hydrolase activity, …	ssc04722,Neurotrophin signaling pathway|ssc04962,Vasopressin-regulated water reabsorption	7	8	8	8	6	7	8	6	7	53.5	22.848	200	53.5	51.5	53	279540000	242960000	353680000	0.00103534	0.000920941	0.00118547
tr|K7N7E8|K7N7E8_PIGProteinFAM25AOS=SusscrofaOX=9823GN=FAM25APE=4SV=1;tr|A0A481A689|A0A481A689_PIGProteinFAM25A(Fragment)OS=SusscrofaOX=9823PE=4SV=1;tr|A0A480WWP8|A0A480WWP8_PIGProteinFAM25EOS=SusscrofaOX=9823PE=4SV=1;tr|A0A480ZL43|A0A480ZL43_PIGProteinFAM25EOS=SusscrofaOX=9823PE=4SV=1	K7N7E8	tr|K7N7E8|K7N7E8_PIG Protein FAM25A OS=Sus scrofa OX=9823 GN=FAM25A PE=4 SV=1;tr|A0A481A689|A0A481A689_PIG Protein FAM25A (Fragment) OS=Sus scrofa OX=9823 PE=4 SV=1	Protein FAM25A	Sus scrofa	FAM25A	0	0	0	0	4	5	5	5	5	4	5	5	4	70.8	9.2132	89	70.8	70.8	62.9	277970000	276080000	318010000	0.00102953	0.00104648	0.00106591
tr|A0A480U2K8|A0A480U2K8_PIGPlasmaproteaseC1inhibitorOS=SusscrofaOX=9823PE=3SV=1;tr|A0A480XVD6|A0A480XVD6_PIGPlasmaproteaseC1inhibitor(Fragment)OS=SusscrofaOX=9823PE=3SV=1;tr|A0A480WG44|A0A480WG44_PIGPlasmaproteaseC1inhibitor(Fragment)OS=SusscrofaOX=9823PE=3SV=1;tr|A0A481D0L0|A0A481D0L0_PIGPlasmaproteaseC1inhibitorOS=SusscrofaOX=9823PE=3SV=1;tr|A0A480XQ03|A0A480XQ03_PIGPlasmaproteaseC1inhibitorOS…	A0A480U2K8	tr|A0A480U2K8|A0A480U2K8_PIG Plasma protease C1 inhibitor OS=Sus scrofa OX=9823 PE=3 SV=1;tr|A0A480XVD6|A0A480XVD6_PIG Plasma protease C1 inhibitor (Fragment) OS=Sus scrofa OX=9823 PE=3 SV=1;tr|A0A480WG44|A0A480WG44_PIG Plasma protease C1 inhibitor (Fragme	Plasma protease C1 inhibitor	Sus scrofa						55	13	13	12	12	11	12	12	11	26.9	52.245	465	25.4	24.7	23.2	275030000	236270000	295590000	0.00101864	0.000895582	0.000990759
tr|A0A480ZL29|A0A480ZL29_PIGAzurocidinpreproproteinOS=SusscrofaOX=9823PE=4SV=1;tr|A0A480DZD7|A0A480DZD7_PIGAzurocidinpreproproteinOS=SusscrofaOX=9823PE=4SV=1;sp|P80015|CAP7_PIGAzurocidinOS=SusscrofaOX=9823GN=AZU1PE=1SV=2	A0A480ZL29	tr|A0A480ZL29|A0A480ZL29_PIG Azurocidin preproprotein OS=Sus scrofa OX=9823 PE=4 SV=1;tr|A0A480DZD7|A0A480DZD7_PIG Azurocidin preproprotein OS=Sus scrofa OX=9823 PE=4 SV=1;sp|P80015|CAP7_PIG Azurocidin OS=Sus scrofa OX=9823 GN=AZU1 PE=1 SV=2	Azurocidin preproprotein	Sus scrofa						3	9	9	9	9	9	9	9	9	40.9	25.513	232	40.9	40.9	40.9	272530000	296260000	233300000	0.00100938	0.00112297	0.000781975
tr|F1SMW3|F1SMW3_PIGSerpinB5OS=SusscrofaOX=9823GN=SERPINB5PE=3SV=1	F1SMW3	tr|F1SMW3|F1SMW3_PIG Serpin B5 OS=Sus scrofa OX=9823 GN=SERPINB5 PE=3 SV=1	Serpin B5	Sus scrofa	SERPINB5	GO:0032502,developmental process|GO:0044238,primary metabolic process|GO:0009892,negative regulation of metabolic process|GO:0080090,regulation of primary metabolic process|GO:0019222,regulation of metabolic process|GO:0071704,organic substance metabolic process|GO:0061458,reproductive system development|GO:0044092,negative regulation of molecular function|GO:0031324,negative regulation of cellul…	GO:0005737,cytoplasm|GO:0005622,intracellular|GO:0043230,extracellular organelle|GO:0031982,vesicle|GO:0044421,extracellular region part|GO:0043227,membrane-bounded organelle|GO:0044464,cell part|GO:0005623,cell|GO:0031988,membrane-bounded vesicle|GO:0005576,extracellular region|GO:0005615,extracellular space|GO:0044424,intracellular part|GO:1903561,extracellular vesicle|GO:0065010,extracellular …	GO:0004866,endopeptidase inhibitor activity|GO:0061135,endopeptidase regulator activity|GO:0061134,peptidase regulator activity|GO:0030414,peptidase inhibitor activity|GO:0004867,serine-type endopeptidase inhibitor activity|GO:0004857,enzyme inhibitor activity|GO:0098772,molecular function regulator|GO:0030234,enzyme regulator activity	ssc04115,p53 signaling pathway|ssc05206,MicroRNAs in cancer	1	20	20	17	19	18	17	19	18	66.4	42.131	375	60.5	65.1	61.9	268360000	266460000	245340000	0.000993934	0.00101002	0.000822331
tr|I3LR17|I3LR17_PIGCoroninOS=SusscrofaOX=9823GN=CORO1APE=1SV=2;tr|A0A481A4S3|A0A481A4S3_PIGCoroninOS=SusscrofaOX=9823PE=3SV=1;tr|A0A480Y8U8|A0A480Y8U8_PIGCoroninOS=SusscrofaOX=9823PE=3SV=1;tr|A0A480EA67|A0A480EA67_PIGCoroninOS=SusscrofaOX=9823PE=3SV=1;tr|A0A481AJX5|A0A481AJX5_PIGCoroninOS=SusscrofaOX=9823PE=3SV=1;tr|A0A480LRB0|A0A480LRB0_PIGCoronin(Fragment)OS=SusscrofaOX=9823PE=3SV=1;tr|A0A286Z…	I3LR17	tr|I3LR17|I3LR17_PIG Coronin OS=Sus scrofa OX=9823 GN=CORO1A PE=1 SV=2;tr|A0A481A4S3|A0A481A4S3_PIG Coronin OS=Sus scrofa OX=9823 PE=3 SV=1;tr|A0A480Y8U8|A0A480Y8U8_PIG Coronin OS=Sus scrofa OX=9823 PE=3 SV=1;tr|A0A480EA67|A0A480EA67_PIG Coronin OS=Sus scr	Coronin	Sus scrofa	CORO1A	GO:0008104,protein localization|GO:0008064,regulation of actin polymerization or depolymerization|GO:0060326,cell chemotaxis|GO:0090066,regulation of anatomical structure size|GO:0031344,regulation of cell projection organization|GO:0071840,cellular component organization or biogenesis|GO:0031346,positive regulation of cell projection organization|GO:0051716,cellular response to stimulus|GO:00423…	GO:0032432,actin filament bundle|GO:0015629,actin cytoskeleton|GO:0043229,intracellular organelle|GO:0043228,non-membrane-bounded organelle|GO:0005924,cell-substrate adherens junction|GO:0005925,focal adhesion|GO:0043227,membrane-bounded organelle|GO:0043226,organelle|GO:0030054,cell junction|GO:0042641,actomyosin|GO:0005856,cytoskeleton|GO:0001725,stress fiber|GO:0042995,cell projection|GO:00319…	GO:0071933,Arp2/3 complex binding|GO:0008092,cytoskeletal protein binding|GO:0051015,actin filament binding|GO:0003779,actin binding|GO:0044877,macromolecular complex binding|GO:0005488,binding|GO:0005515,protein binding|GO:0032403,protein complex binding|GO:0042802,identical protein binding|GO:0045296,cadherin binding|GO:0050839,cell adhesion molecule binding	0	15	18	18	17	18	18	17	18	18	43.8	50.927	461	41.4	43.8	43.8	267770000	247630000	301290000	0.000991749	0.000938643	0.00100986
tr|F1S9C0|F1S9C0_PIGSerumamyloidAproteinOS=SusscrofaOX=9823GN=SAA2PE=3SV=3;tr|F6Q5X1|F6Q5X1_PIGSerumamyloidAproteinOS=SusscrofaOX=9823PE=3SV=1;tr|A0A480Q987|A0A480Q987_PIGSerumamyloidAproteinOS=SusscrofaOX=9823PE=3SV=1;tr|A0A481AXD3|A0A481AXD3_PIGSerumamyloidAprotein(Fragment)OS=SusscrofaOX=9823PE=3SV=1;tr|A0A287AKL0|A0A287AKL0_PIGSerumamyloidAproteinOS=SusscrofaOX=9823PE=3SV=1;tr|F1S9B9|F1S9B9_P…	F1S9C0	tr|F1S9C0|F1S9C0_PIG Serum amyloid A protein OS=Sus scrofa OX=9823 GN=SAA2 PE=3 SV=3;tr|F6Q5X1|F6Q5X1_PIG Serum amyloid A protein OS=Sus scrofa OX=9823 PE=3 SV=1;tr|A0A480Q987|A0A480Q987_PIG Serum amyloid A protein OS=Sus scrofa OX=9823 PE=3 SV=1;tr|A0A481	Serum amyloid A protein	Sus scrofa	SAA2	GO:0019220,regulation of phosphate metabolic process|GO:0080090,regulation of primary metabolic process|GO:0019222,regulation of metabolic process|GO:0048584,positive regulation of response to stimulus|GO:0048583,regulation of response to stimulus|GO:0007165,signal transduction|GO:0060326,cell chemotaxis|GO:1901576,organic substance biosynthetic process|GO:1901362,organic cyclic compound biosynth…	GO:0032994,protein-lipid complex|GO:0032991,macromolecular complex|GO:0005615,extracellular space|GO:0005576,extracellular region|GO:1990777,lipoprotein particle|GO:0034364,high-density lipoprotein particle|GO:0044421,extracellular region part|GO:0034358,plasma lipoprotein particle	GO:0042056,chemoattractant activity	0	37	5	5	5	4	5	5	4	5	53.3	10.053	90	53.3	40	53.3	256100000	234940000	264010000	0.000948526	0.000890541	0.000884909
tr|F1S9Q1|F1S9Q1_PIGHeatshockcognate71kDaproteinisoformX1OS=SusscrofaOX=9823GN=HSPA8PE=1SV=3;tr|F1S9Q3|F1S9Q3_PIGUncharacterizedproteinOS=SusscrofaOX=9823GN=HSPA8PE=1SV=3;tr|A0A286ZPN4|A0A286ZPN4_PIGUncharacterizedproteinOS=SusscrofaOX=9823GN=HSPA8PE=1SV=1;tr|A0A480US54|A0A480US54_PIGHeatshockcognate71kDaproteinisoformX1OS=SusscrofaOX=9823PE=3SV=1;tr|A0A287APM9|A0A287APM9_PIGHeatshockcognate71kDa…	F1S9Q1	tr|F1S9Q1|F1S9Q1_PIG Heat shock cognate 71 kDa protein isoform X1 OS=Sus scrofa OX=9823 GN=HSPA8 PE=1 SV=3;tr|F1S9Q3|F1S9Q3_PIG Uncharacterized protein OS=Sus scrofa OX=9823 GN=HSPA8 PE=1 SV=3;tr|A0A286ZPN4|A0A286ZPN4_PIG Uncharacterized protein OS=Sus scr	Heat shock cognate 71 kDa protein isoform X1	Sus scrofa	HSPA8	GO:0090084,negative regulation of inclusion body assembly|GO:0019220,regulation of phosphate metabolic process|GO:0080090,regulation of primary metabolic process|GO:0019222,regulation of metabolic process|GO:0000086,G2/M transition of mitotic cell cycle|GO:0051049,regulation of transport|GO:1901894,regulation of calcium-transporting ATPase activity|GO:1901896,positive regulation of calcium-transp…	GO:0044421,extracellular region part|GO:0005886,plasma membrane|GO:0031974,membrane-enclosed lumen|GO:0043229,intracellular organelle|GO:0043228,non-membrane-bounded organelle|GO:0034702,ion channel complex|GO:0034703,cation channel complex|GO:0000228,nuclear chromosome|GO:0043227,membrane-bounded organelle|GO:0043226,organelle|GO:0031224,intrinsic component of membrane|GO:0005737,cytoplasm|GO:00…	GO:0035639,purine ribonucleoside triphosphate binding|GO:0019899,enzyme binding|GO:0005488,binding|GO:0043167,ion binding|GO:1901363,heterocyclic compound binding|GO:1901265,nucleoside phosphate binding|GO:0001882,nucleoside binding|GO:0043168,anion binding|GO:0051082,unfolded protein binding|GO:0000166,nucleotide binding|GO:0001883,purine nucleoside binding|GO:0032549,ribonucleoside binding|GO:0…	ssc04010,MAPK signaling pathway|ssc04915,Estrogen signaling pathway|ssc05145,Toxoplasmosis|ssc03040,Spliceosome|ssc04612,Antigen processing and presentation|ssc05164,Influenza A|ssc05162,Measles|ssc04144,Endocytosis|ssc05134,Legionellosis|ssc04213,Longevity regulating pathway - multiple species|ssc05169,Epstein-Barr virus infection|ssc04141,Protein processing in endoplasmic reticulum	25	34	24	30	32	27	20	22	19	52	70.865	646	46.1	50.3	41	255300000	264570000	282600000	0.000945563	0.00100285	0.000947219
tr|A0A480PNM6|A0A480PNM6_PIGHistoneH1.4(Fragment)OS=SusscrofaOX=9823PE=3SV=1;tr|A0A481C5K0|A0A481C5K0_PIGHistoneH1.1(Fragment)OS=SusscrofaOX=9823PE=3SV=1;tr|A0A480TW51|A0A480TW51_PIGHistoneH1.1OS=SusscrofaOX=9823PE=3SV=1;tr|Q53DY7|Q53DY7_PIGHistoneH1.3-likeprotein(Fragment)OS=SusscrofaOX=9823PE=2SV=1;tr|A0A480WDH9|A0A480WDH9_PIGHistoneH1.3OS=SusscrofaOX=9823PE=3SV=1;tr|A0A481D441|A0A481D441_PIGHi…	A0A480PNM6	tr|A0A480PNM6|A0A480PNM6_PIG Histone H1.4 (Fragment) OS=Sus scrofa OX=9823 PE=3 SV=1;tr|A0A481C5K0|A0A481C5K0_PIG Histone H1.1 (Fragment) OS=Sus scrofa OX=9823 PE=3 SV=1;tr|A0A480TW51|A0A480TW51_PIG Histone H1.1 OS=Sus scrofa OX=9823 PE=3 SV=1;tr|Q53DY7|Q5	Histone H1.4 (Fragment)	Sus scrofa		GO:0080090,regulation of primary metabolic process|GO:0019222,regulation of metabolic process|GO:1901362,organic cyclic compound biosynthetic process|GO:0071840,cellular component organization or biogenesis|GO:0010605,negative regulation of macromolecule metabolic process|GO:0048519,negative regulation of biological process|GO:0060255,regulation of macromolecule metabolic process|GO:0065004,prote…	GO:0031974,membrane-enclosed lumen|GO:0044815,DNA packaging complex|GO:0043229,intracellular organelle|GO:0043228,non-membrane-bounded organelle|GO:0000785,chromatin|GO:0000786,nucleosome|GO:0000228,nuclear chromosome|GO:0043227,membrane-bounded organelle|GO:0043226,organelle|GO:0005719,nuclear euchromatin|GO:0031981,nuclear lumen|GO:0005634,nucleus|GO:0044454,nuclear chromosome part|GO:0005694,c…	GO:0043566,structure-specific DNA binding|GO:0097159,organic cyclic compound binding|GO:0044822,poly(A) RNA binding|GO:0031490,chromatin DNA binding|GO:0044877,macromolecular complex binding|GO:0003723,RNA binding|GO:0003676,nucleic acid binding|GO:0003677,DNA binding|GO:0003682,chromatin binding|GO:1901363,heterocyclic compound binding|GO:0005488,binding	0	22	7	2	7	5	5	2	2	2	36.5	12.647	126	36.5	27	27	250530000	208270000	258810000	0.000927896	0.000789448	0.00086748
tr|A0A481B878|A0A481B878_PIGAlpha-1-antichymotrypsinOS=SusscrofaOX=9823PE=3SV=1	A0A481B878	tr|A0A481B878|A0A481B878_PIG Alpha-1-antichymotrypsin OS=Sus scrofa OX=9823 PE=3 SV=1	Alpha-1-antichymotrypsin	Sus scrofa						1	23	0	23	23	23	0	0	0	63.1	47.343	420	63.1	63.1	63.1	241460000	197490000	247800000	0.000894303	0.000748587	0.000830577
tr|A0A481C6W0|A0A481C6W0_PIGGelsolinisoformaOS=SusscrofaOX=9823PE=4SV=1;tr|A0A481C3R4|A0A481C3R4_PIGGelsolinisoformaOS=SusscrofaOX=9823PE=4SV=1;tr|A0A480VMT5|A0A480VMT5_PIGGelsolinisoformbOS=SusscrofaOX=9823PE=4SV=1;tr|A0A480VMA0|A0A480VMA0_PIGGelsolinisoformaOS=SusscrofaOX=9823PE=4SV=1;tr|A0A286ZIC1|A0A286ZIC1_PIGGelsolinOS=SusscrofaOX=9823GN=GSNPE=4SV=1;tr|A0A481A8U7|A0A481A8U7_PIGGelsolinisofo…	A0A481C6W0	tr|A0A481C6W0|A0A481C6W0_PIG Gelsolin isoform a OS=Sus scrofa OX=9823 PE=4 SV=1;tr|A0A481C3R4|A0A481C3R4_PIG Gelsolin isoform a OS=Sus scrofa OX=9823 PE=4 SV=1;tr|A0A480VMT5|A0A480VMT5_PIG Gelsolin isoform b OS=Sus scrofa OX=9823 PE=4 SV=1;tr|A0A480VMA0|A0	Gelsolin isoform a	Sus scrofa						93	27	27	26	27	26	26	27	26	44.2	80.752	731	40.8	44.2	44.2	239330000	221730000	264440000	0.000886415	0.000840468	0.000886351
tr|A0A286ZLR0|A0A286ZLR0_PIGIg-likedomain-containingproteinOS=SusscrofaOX=9823PE=4SV=1;tr|A0A287AVG9|A0A287AVG9_PIGIg-likedomain-containingproteinOS=SusscrofaOX=9823PE=4SV=1	A0A286ZLR0	tr|A0A286ZLR0|A0A286ZLR0_PIG Ig-like domain-containing protein OS=Sus scrofa OX=9823 PE=4 SV=1	Ig-like domain-containing protein	Sus scrofa						2	6	1	6	6	6	1	1	1	85	11.025	100	85	85	85	233060000	216070000	252500000	0.000863192	0.000819014	0.00084633
tr|A0A287AKZ7|A0A287AKZ7_PIGIg-likedomain-containingproteinOS=SusscrofaOX=9823PE=4SV=1;tr|A0A286ZIG0|A0A286ZIG0_PIGIg-likedomain-containingproteinOS=SusscrofaOX=9823PE=4SV=1;tr|A0A480SV44|A0A480SV44_PIGIgheavychainMem5-likeOS=SusscrofaOX=9823PE=4SV=1;tr|A0A287AD47|A0A287AD47_PIGIg-likedomain-containingproteinOS=SusscrofaOX=9823PE=4SV=1	A0A287AKZ7	tr|A0A287AKZ7|A0A287AKZ7_PIG Ig-like domain-containing protein OS=Sus scrofa OX=9823 PE=4 SV=1;tr|A0A286ZIG0|A0A286ZIG0_PIG Ig-like domain-containing protein OS=Sus scrofa OX=9823 PE=4 SV=1;tr|A0A480SV44|A0A480SV44_PIG Ig heavy chain Mem5-like OS=Sus scrof	Ig-like domain-containing protein	Sus scrofa						4	4	4	3	3	4	3	3	4	19.2	13.301	125	19.2	19.2	19.2	231270000	367440000	138060000	0.000856562	0.00139278	0.00046275
tr|A0A481CCJ1|A0A481CCJ1_PIGGlyceraldehyde-3-phosphatedehydrogenaseOS=SusscrofaOX=9823PE=3SV=1;tr|A0A480W291|A0A480W291_PIGGlyceraldehyde-3-phosphatedehydrogenaseOS=SusscrofaOX=9823PE=3SV=1;sp|P00355|G3P_PIGGlyceraldehyde-3-phosphatedehydrogenaseOS=SusscrofaOX=9823GN=GAPDHPE=1SV=4;tr|A0A286ZQE4|A0A286ZQE4_PIGGlyceraldehyde-3-phosphatedehydrogenaseOS=SusscrofaOX=9823GN=GAPDHPE=1SV=1;tr|A0A287BBI5|…	A0A481CCJ1	tr|A0A481CCJ1|A0A481CCJ1_PIG Glyceraldehyde-3-phosphate dehydrogenase OS=Sus scrofa OX=9823 PE=3 SV=1;tr|A0A480W291|A0A480W291_PIG Glyceraldehyde-3-phosphate dehydrogenase OS=Sus scrofa OX=9823 PE=3 SV=1;sp|P00355|G3P_PIG Glyceraldehyde-3-phosphate dehydro	Glyceraldehyde-3-phosphate dehydrogenase	Sus scrofa		GO:0080090,regulation of primary metabolic process|GO:0019222,regulation of metabolic process|GO:0009167,purine ribonucleoside monophosphate metabolic process|GO:0044281,small molecule metabolic process|GO:0009161,ribonucleoside monophosphate metabolic process|GO:0071840,cellular component organization or biogenesis|GO:0044712,single-organism catabolic process|GO:0044710,single-organism metabolic…	GO:0005856,cytoskeleton|GO:0043234,protein complex|GO:0005829,cytosol|GO:0015630,microtubule cytoskeleton|GO:0032991,macromolecular complex|GO:0043231,intracellular membrane-bounded organelle|GO:0043232,intracellular non-membrane-bounded organelle|GO:0005634,nucleus|GO:0044464,cell part|GO:0044444,cytoplasmic part|GO:0005623,cell|GO:0005737,cytoplasm|GO:0043229,intracellular organelle|GO:0043228,…	GO:0051287,NAD binding|GO:0016620,oxidoreductase activity, acting on the aldehyde or oxo group of donors, NAD or NADP as acceptor|GO:0044877,macromolecular complex binding|GO:0005488,binding|GO:1901363,heterocyclic compound binding|GO:1901265,nucleoside phosphate binding|GO:0016491,oxidoreductase activity|GO:0050662,coenzyme binding|GO:0004365,glyceraldehyde-3-phosphate dehydrogenase (NAD+) (phos…	ssc01230,Biosynthesis of amino acids|ssc01200,Carbon metabolism|ssc01100,Metabolic pathways|ssc04066,HIF-1 signaling pathway|ssc05010,Alzheimer disease|ssc00010,Glycolysis / Gluconeogenesis	59	13	13	12	12	13	12	12	13	48.3	35.836	333	48.3	45	48.3	222730000	189520000	219070000	0.000824933	0.000718376	0.000734279
tr|A0A287B4U4|A0A287B4U4_PIGUncharacterizedproteinOS=SusscrofaOX=9823GN=PMAP-23PE=3SV=1;tr|A0A286ZKJ1|A0A286ZKJ1_PIGCathelicidinantimicrobialpeptidepreproproteinOS=SusscrofaOX=9823GN=PMAP-23PE=3SV=1	A0A287B4U4	tr|A0A287B4U4|A0A287B4U4_PIG Uncharacterized protein OS=Sus scrofa OX=9823 GN=PMAP-23 PE=3 SV=1;tr|A0A286ZKJ1|A0A286ZKJ1_PIG Cathelicidin antimicrobial peptide preproprotein OS=Sus scrofa OX=9823 GN=PMAP-23 PE=3 SV=1	Uncharacterized protein	Sus scrofa	PMAP-23					2	12	0	12	12	12	0	0	0	60.8	17.528	153	60.8	60.8	60.8	220410000	155160000	244700000	0.00081634	0.000588135	0.000820186
tr|A0A286ZX29|A0A286ZX29_PIGSERPINdomain-containingproteinOS=SusscrofaOX=9823GN=SERPINB12PE=3SV=1;tr|A0A480ES78|A0A480ES78_PIGSerpinB12isoformX1-like(Fragment)OS=SusscrofaOX=9823PE=3SV=1;tr|A0A480ESQ1|A0A480ESQ1_PIGSerpinB12isoformX3-likeOS=SusscrofaOX=9823PE=3SV=1	A0A286ZX29	tr|A0A286ZX29|A0A286ZX29_PIG SERPIN domain-containing protein OS=Sus scrofa OX=9823 GN=SERPINB12 PE=3 SV=1	SERPIN domain-containing protein	Sus scrofa	SERPINB12					3	20	20	19	19	20	19	19	20	56.3	46.237	405	51.9	51.9	56.3	211050000	208610000	238080000	0.000781673	0.000790737	0.000797997
tr|F1RYY6|F1RYY6_PIGTransaldolaseOS=SusscrofaOX=9823GN=TALDO1PE=1SV=3;tr|A0A480NZX1|A0A480NZX1_PIGTransaldolaseOS=SusscrofaOX=9823PE=3SV=1;tr|A0A480PB55|A0A480PB55_PIGTransaldolase(Fragment)OS=SusscrofaOX=9823PE=3SV=1;tr|A0A481AUB9|A0A481AUB9_PIGTransaldolase(Fragment)OS=SusscrofaOX=9823PE=3SV=1;tr|A0A481CKV1|A0A481CKV1_PIGTransaldolaseOS=SusscrofaOX=9823PE=3SV=1;tr|A0A480VN27|A0A480VN27_PIGTrans…	F1RYY6	tr|F1RYY6|F1RYY6_PIG Transaldolase OS=Sus scrofa OX=9823 GN=TALDO1 PE=1 SV=3;tr|A0A480NZX1|A0A480NZX1_PIG Transaldolase OS=Sus scrofa OX=9823 PE=3 SV=1;tr|A0A480PB55|A0A480PB55_PIG Transaldolase (Fragment) OS=Sus scrofa OX=9823 PE=3 SV=1;tr|A0A481AUB9|A0A4	Transaldolase	Sus scrofa	TALDO1	GO:0006865,amino acid transport|GO:0006820,anion transport|GO:0044699,single-organism process|GO:0051179,localization|GO:0071705,nitrogen compound transport|GO:0071702,organic substance transport|GO:1902475,L-alpha-amino acid transmembrane transport|GO:0006810,transport|GO:0015849,organic acid transport|GO:0006811,ion transport|GO:0009987,cellular process|GO:0015711,organic anion transport|GO:001…	GO:0031226,intrinsic component of plasma membrane|GO:0016021,integral component of membrane|GO:0016020,membrane|GO:0044464,cell part|GO:0005623,cell|GO:0071944,cell periphery|GO:0005887,integral component of plasma membrane|GO:0005886,plasma membrane|GO:0044425,membrane part|GO:0044459,plasma membrane part|GO:0031224,intrinsic component of membrane	GO:0022891,substrate-specific transmembrane transporter activity|GO:0022892,substrate-specific transporter activity|GO:0005342,organic acid transmembrane transporter activity|GO:0008514,organic anion transmembrane transporter activity|GO:0005215,transporter activity|GO:0008509,anion transmembrane transporter activity|GO:0015075,ion transmembrane transporter activity|GO:0022857,transmembrane trans…	0	41	15	15	15	15	14	15	15	14	42.4	37.418	337	42.4	42.4	39.8	210930000	189220000	196770000	0.000781228	0.000717239	0.000659534
tr|I3LVL5|I3LVL5_PIGCysteine-richsecretoryprotein2OS=SusscrofaOX=9823GN=CRISP3PE=1SV=1;tr|A0A480P3H9|A0A480P3H9_PIGCysteine-richsecretoryprotein2OS=SusscrofaOX=9823PE=3SV=1;tr|B2ZGN3|B2ZGN3_PIGCysteine-richsecretoryprotein3(Fragment)OS=SusscrofaOX=9823PE=2SV=1	I3LVL5	tr|I3LVL5|I3LVL5_PIG Cysteine-rich secretory protein 2 OS=Sus scrofa OX=9823 GN=CRISP3 PE=1 SV=1;tr|A0A480P3H9|A0A480P3H9_PIG Cysteine-rich secretory protein 2 OS=Sus scrofa OX=9823 PE=3 SV=1;tr|B2ZGN3|B2ZGN3_PIG Cysteine-rich secretory protein 3 (Fragment	Cysteine-rich secretory protein 2	Sus scrofa	CRISP3	0	GO:0005576,extracellular region|GO:0043229,intracellular organelle|GO:0043227,membrane-bounded organelle|GO:0043226,organelle|GO:0005737,cytoplasm|GO:0070062,extracellular exosome|GO:0016023,cytoplasmic, membrane-bounded vesicle|GO:0031410,cytoplasmic vesicle|GO:0031988,membrane-bounded vesicle|GO:0005615,extracellular space|GO:0099503,secretory vesicle|GO:0030141,secretory granule|GO:0042581,spe…	0	0	3	8	8	8	7	7	8	7	7	31.4	27.024	245	31.4	27.3	28.2	210840000	158030000	253700000	0.000780895	0.000599013	0.000850352
tr|A0A480VDC6|A0A480VDC6_PIGTropomyosinalpha-4chainisoformTpm4.1cyOS=SusscrofaOX=9823PE=3SV=1;tr|A0A480KCM4|A0A480KCM4_PIGTropomyosinalpha-4chainisoformX1OS=SusscrofaOX=9823PE=3SV=1;tr|A0A480MYR3|A0A480MYR3_PIGTropomyosinalpha-4chainisoformTpm4.1cyOS=SusscrofaOX=9823PE=3SV=1;tr|A0A480KV16|A0A480KV16_PIGTropomyosinalpha-4chainisoformTpm4.1cyOS=SusscrofaOX=9823PE=3SV=1;tr|A0A481AUL8|A0A481AUL8_PIGT…	A0A480VDC6	tr|A0A480VDC6|A0A480VDC6_PIG Tropomyosin alpha-4 chain isoform Tpm4.1cy OS=Sus scrofa OX=9823 PE=3 SV=1;tr|A0A480KCM4|A0A480KCM4_PIG Tropomyosin alpha-4 chain isoform X1 OS=Sus scrofa OX=9823 PE=3 SV=1;tr|A0A480MYR3|A0A480MYR3_PIG Tropomyosin alpha-4 chain	Tropomyosin alpha-4 chain isoform Tpm4.1cy	Sus scrofa						31	23	14	23	20	21	14	12	14	58.5	32.737	284	58.5	51.8	58.5	209660000	158430000	147830000	0.000776525	0.00060053	0.000495497
tr|A0A287BRF1|A0A287BRF1_PIGC1qdomain-containingproteinOS=SusscrofaOX=9823GN=LOC110258309PE=4SV=1;tr|A0A481CQS8|A0A481CQS8_PIGOtolin-1(Fragment)OS=SusscrofaOX=9823PE=4SV=1;tr|A0A481CNX2|A0A481CNX2_PIGOtolin-1(Fragment)OS=SusscrofaOX=9823PE=4SV=1;tr|A0A480QC06|A0A480QC06_PIGOtolin-1(Fragment)OS=SusscrofaOX=9823PE=4SV=1;tr|A0A480Q4C7|A0A480Q4C7_PIGOtolin-1(Fragment)OS=SusscrofaOX=9823PE=4SV=1;tr|A0…	A0A287BRF1	tr|A0A287BRF1|A0A287BRF1_PIG C1q domain-containing protein OS=Sus scrofa OX=9823 GN=LOC110258309 PE=4 SV=1;tr|A0A481CQS8|A0A481CQS8_PIG Otolin-1 (Fragment) OS=Sus scrofa OX=9823 PE=4 SV=1;tr|A0A481CNX2|A0A481CNX2_PIG Otolin-1 (Fragment) OS=Sus scrofa OX=98	C1q domain-containing protein	Sus scrofa	LOC110258309	GO:0032502,developmental process|GO:0007492,endoderm development|GO:0030155,regulation of cell adhesion|GO:0030154,cell differentiation|GO:0031589,cell-substrate adhesion|GO:0009790,embryo development|GO:0009653,anatomical structure morphogenesis|GO:0050789,regulation of biological process|GO:0044699,single-organism process|GO:0001706,endoderm formation|GO:0001704,formation of primary germ layer|…	GO:0043231,intracellular membrane-bounded organelle|GO:0043234,protein complex|GO:0005622,intracellular|GO:0043230,extracellular organelle|GO:0070062,extracellular exosome|GO:0044421,extracellular region part|GO:0043227,membrane-bounded organelle|GO:0044464,cell part|GO:0005623,cell|GO:0031988,membrane-bounded vesicle|GO:0031012,extracellular matrix|GO:0043229,intracellular organelle|GO:0005576,e…	0	0	6	4	4	4	2	3	4	2	3	19	20.446	189	19	9	15.3	209490000	158720000	189200000	0.000775895	0.000601629	0.000634161
tr|K7GLV1|K7GLV1_PIGUncharacterizedproteinOS=SusscrofaOX=9823GN=CFHPE=1SV=2;tr|A0A286ZJK1|A0A286ZJK1_PIGUncharacterizedproteinOS=SusscrofaOX=9823GN=CFHPE=1SV=1;tr|A0A480T2M8|A0A480T2M8_PIGComplementfactorHisoformaOS=SusscrofaOX=9823PE=4SV=1;tr|A0A480Y4A3|A0A480Y4A3_PIGComplementfactorHisoformaOS=SusscrofaOX=9823PE=4SV=1;tr|A0A480S987|A0A480S987_PIGComplementfactorHisoformaOS=SusscrofaOX=9823PE=4S…	K7GLV1	tr|K7GLV1|K7GLV1_PIG Uncharacterized protein OS=Sus scrofa OX=9823 GN=CFH PE=1 SV=2;tr|A0A286ZJK1|A0A286ZJK1_PIG Uncharacterized protein OS=Sus scrofa OX=9823 GN=CFH PE=1 SV=1;tr|A0A480T2M8|A0A480T2M8_PIG Complement factor H isoform a OS=Sus scrofa OX=9823	Uncharacterized protein	Sus scrofa	CFH	0	GO:0043230,extracellular organelle|GO:0031982,vesicle|GO:0044421,extracellular region part|GO:0043227,membrane-bounded organelle|GO:0072562,blood microparticle|GO:0031988,membrane-bounded vesicle|GO:0005576,extracellular region|GO:0005615,extracellular space|GO:1903561,extracellular vesicle|GO:0065010,extracellular membrane-bounded organelle|GO:0043226,organelle|GO:0070062,extracellular exosome	GO:1901681,sulfur compound binding|GO:0043168,anion binding|GO:0097367,carbohydrate derivative binding|GO:0043167,ion binding|GO:0005539,glycosaminoglycan binding|GO:0043395,heparan sulfate proteoglycan binding|GO:0043394,proteoglycan binding|GO:0005488,binding|GO:0005515,protein binding|GO:0008201,heparin binding|GO:0001948,glycoprotein binding	0	47	50	2	43	43	46	2	2	1	56.2	138.54	1234	47.6	46.5	52.6	205110000	203560000	243500000	0.000759673	0.000771595	0.000816164
tr|A0A287BED9|A0A287BED9_PIGMoesinOS=SusscrofaOX=9823GN=MSNPE=1SV=1;tr|A0A287AK19|A0A287AK19_PIGMoesinOS=SusscrofaOX=9823GN=MSNPE=1SV=1;tr|F1RTN3|F1RTN3_PIGMoesinOS=SusscrofaOX=9823GN=MSNPE=1SV=2;tr|A0A480WC04|A0A480WC04_PIGMoesinisoformX1(Fragment)OS=SusscrofaOX=9823PE=4SV=1;sp|P26042|MOES_PIGMoesinOS=SusscrofaOX=9823GN=MSNPE=2SV=3;tr|A0A480XGS1|A0A480XGS1_PIGMoesinisoformX1OS=SusscrofaOX=9823PE…	A0A287BED9	tr|A0A287BED9|A0A287BED9_PIG Moesin OS=Sus scrofa OX=9823 GN=MSN PE=1 SV=1;tr|A0A287AK19|A0A287AK19_PIG Moesin OS=Sus scrofa OX=9823 GN=MSN PE=1 SV=1;tr|F1RTN3|F1RTN3_PIG Moesin OS=Sus scrofa OX=9823 GN=MSN PE=1 SV=2;tr|A0A480WC04|A0A480WC04_PIG Moesin iso	Moesin	Sus scrofa	MSN	GO:0016337,single organismal cell-cell adhesion|GO:0042110,T cell activation|GO:0006928,movement of cell or subcellular component|GO:0032943,mononuclear cell proliferation|GO:0050900,leukocyte migration|GO:0051674,localization of cell|GO:0046651,lymphocyte proliferation|GO:0044699,single-organism process|GO:0042098,T cell proliferation|GO:0007155,cell adhesion|GO:0070661,leukocyte proliferation|G…	GO:0098590,plasma membrane region|GO:0019898,extrinsic component of membrane|GO:0005902,microvillus|GO:0043228,non-membrane-bounded organelle|GO:0043226,organelle|GO:0005856,cytoskeleton|GO:0045177,apical part of cell|GO:0098805,whole membrane|GO:0016020,membrane|GO:0044459,plasma membrane part|GO:0005737,cytoplasm|GO:0016324,apical plasma membrane|GO:0098589,membrane region|GO:0031253,cell proje…	GO:0003779,actin binding|GO:0005488,binding|GO:0005515,protein binding|GO:0008092,cytoskeletal protein binding	ssc04670,Leukocyte transendothelial migration|ssc04810,Regulation of actin cytoskeleton|ssc05162,Measles|ssc05205,Proteoglycans in cancer	11	36	0	32	35	32	0	0	0	50.6	67.786	577	46.4	50.6	45.6	201150000	182440000	195530000	0.000745006	0.00069154	0.000655378
tr|A0A481BCC2|A0A481BCC2_PIGAlpha-1-antichymotrypsinOS=SusscrofaOX=9823PE=3SV=1	A0A481BCC2	tr|A0A481BCC2|A0A481BCC2_PIG Alpha-1-antichymotrypsin OS=Sus scrofa OX=9823 PE=3 SV=1	Alpha-1-antichymotrypsin	Sus scrofa						1	14	1	13	14	13	1	1	1	70.4	26.281	230	58.3	70.4	58.3	199090000	183400000	218920000	0.000737376	0.000695178	0.000733777
tr|A0A480Q6S6|A0A480Q6S6_PIGPlasminogenisoform1OS=SusscrofaOX=9823PE=3SV=1;tr|A0A480E2G7|A0A480E2G7_PIGPlasminogenisoform1OS=SusscrofaOX=9823PE=3SV=1;tr|A0A480Q4I1|A0A480Q4I1_PIGPlasminogenisoform1OS=SusscrofaOX=9823PE=3SV=1;tr|A0A480Q366|A0A480Q366_PIGPlasminogenisoform1OS=SusscrofaOX=9823PE=3SV=1;tr|A0A481A1G9|A0A481A1G9_PIGPlasminogenOS=SusscrofaOX=9823PE=3SV=1;tr|A0A480RU18|A0A480RU18_PIGPlas…	A0A480Q6S6	tr|A0A480Q6S6|A0A480Q6S6_PIG Plasminogen isoform 1 OS=Sus scrofa OX=9823 PE=3 SV=1;tr|A0A480E2G7|A0A480E2G7_PIG Plasminogen isoform 1 OS=Sus scrofa OX=9823 PE=3 SV=1;tr|A0A480Q4I1|A0A480Q4I1_PIG Plasminogen isoform 1 OS=Sus scrofa OX=9823 PE=3 SV=1;tr|A0A4	Plasminogen isoform 1	Sus scrofa						15	35	2	34	35	34	2	2	2	50.7	94.547	845	50.1	50.7	50.1	198590000	176220000	230360000	0.000735524	0.000667963	0.000772121
tr|A0A481C0H5|A0A481C0H5_PIGFibrinogenalphachainisoformalpha-EpreproproteinOS=SusscrofaOX=9823PE=4SV=1;tr|A0A480JMS0|A0A480JMS0_PIGFibrinogenalphachainisoformX1OS=SusscrofaOX=9823PE=4SV=1;tr|A0A480EDL7|A0A480EDL7_PIGFibrinogenalphachainisoformalpha-EpreproproteinOS=SusscrofaOX=9823PE=4SV=1;tr|A0A480QS39|A0A480QS39_PIGFibrinogenalphachainisoformalpha-EpreproproteinOS=SusscrofaOX=9823PE=4SV=1;tr|A0…	A0A481C0H5	tr|A0A481C0H5|A0A481C0H5_PIG Fibrinogen alpha chain isoform alpha-E preproprotein OS=Sus scrofa OX=9823 PE=4 SV=1;tr|A0A480JMS0|A0A480JMS0_PIG Fibrinogen alpha chain isoform X1 OS=Sus scrofa OX=9823 PE=4 SV=1;tr|A0A480EDL7|A0A480EDL7_PIG Fibrinogen alpha c	Fibrinogen alpha chain isoform alpha-E preproprotein	Sus scrofa						19	24	24	23	22	23	23	22	23	39.8	93.225	846	36.3	36.3	36.3	197800000	205270000	200250000	0.000732598	0.000778077	0.000671198
tr|I3LGI8|I3LGI8_PIGFicolin-2OS=SusscrofaOX=9823GN=FCN2PE=1SV=2;tr|A0A480VQD5|A0A480VQD5_PIGFicolin-1OS=SusscrofaOX=9823PE=4SV=1;tr|A0A480RV28|A0A480RV28_PIGFicolin-1OS=SusscrofaOX=9823PE=4SV=1;tr|A0A481BG52|A0A481BG52_PIGFicolin-1OS=SusscrofaOX=9823PE=4SV=1;tr|A0A480RHA0|A0A480RHA0_PIGFicolin-2isoformX1OS=SusscrofaOX=9823PE=4SV=1;tr|A0A481BI20|A0A481BI20_PIGFicolin-1OS=SusscrofaOX=9823PE=4SV=1;t…	I3LGI8	tr|I3LGI8|I3LGI8_PIG Ficolin-2 OS=Sus scrofa OX=9823 GN=FCN2 PE=1 SV=2;tr|A0A480VQD5|A0A480VQD5_PIG Ficolin-1 OS=Sus scrofa OX=9823 PE=4 SV=1;tr|A0A480RV28|A0A480RV28_PIG Ficolin-1 OS=Sus scrofa OX=9823 PE=4 SV=1;tr|A0A481BG52|A0A481BG52_PIG Ficolin-1 OS=S	Ficolin-2	Sus scrofa	FCN2	GO:0048584,positive regulation of response to stimulus|GO:0048583,regulation of response to stimulus|GO:0050789,regulation of biological process|GO:0044699,single-organism process|GO:0044710,single-organism metabolic process|GO:0072376,protein activation cascade|GO:0071704,organic substance metabolic process|GO:0002684,positive regulation of immune system process|GO:0002682,regulation of immune s…	GO:0043234,protein complex|GO:0005576,extracellular region|GO:0032991,macromolecular complex|GO:0005581,collagen trimer	GO:0030246,carbohydrate binding|GO:0005488,binding|GO:0043169,cation binding|GO:0043167,ion binding|GO:0046872,metal ion binding	0	39	10	0	10	9	9	0	0	0	37.5	34.753	323	37.5	31.6	31.6	197740000	177060000	240920000	0.000732376	0.000671147	0.000807516
tr|A0A480Q2B8|A0A480Q2B8_PIGAlpha-1-antichymotrypsin(Fragment)OS=SusscrofaOX=9823PE=3SV=1;tr|A0A480Q294|A0A480Q294_PIGAlpha-1-antichymotrypsinOS=SusscrofaOX=9823PE=3SV=1;tr|A0A480Q952|A0A480Q952_PIGAlpha-1-antichymotrypsin-like(Fragment)OS=SusscrofaOX=9823PE=3SV=1	A0A480Q2B8	tr|A0A480Q2B8|A0A480Q2B8_PIG Alpha-1-antichymotrypsin (Fragment) OS=Sus scrofa OX=9823 PE=3 SV=1;tr|A0A480Q294|A0A480Q294_PIG Alpha-1-antichymotrypsin OS=Sus scrofa OX=9823 PE=3 SV=1	Alpha-1-antichymotrypsin (Fragment)	Sus scrofa						3	17	0	17	16	16	0	0	0	45.9	48.346	434	45.9	44.2	44.2	195660000	200920000	245920000	0.000724672	0.000761588	0.000824275
tr|A0A480VAT3|A0A480VAT3_PIGAdenylylcyclase-associatedproteinOS=SusscrofaOX=9823PE=3SV=1;tr|A0A480VA63|A0A480VA63_PIGAdenylylcyclase-associatedproteinOS=SusscrofaOX=9823PE=3SV=1;tr|A0A480K0T7|A0A480K0T7_PIGAdenylylcyclase-associatedprotein(Fragment)OS=SusscrofaOX=9823PE=3SV=1;tr|A0A480VB11|A0A480VB11_PIGAdenylylcyclase-associatedprotein1isoformX2OS=SusscrofaOX=9823PE=4SV=1;tr|A0A480VEN8|A0A480VEN…	A0A480VAT3	tr|A0A480VAT3|A0A480VAT3_PIG Adenylyl cyclase-associated protein OS=Sus scrofa OX=9823 PE=3 SV=1;tr|A0A480VA63|A0A480VA63_PIG Adenylyl cyclase-associated protein OS=Sus scrofa OX=9823 PE=3 SV=1;tr|A0A480K0T7|A0A480K0T7_PIG Adenylyl cyclase-associated prote	Adenylyl cyclase-associated protein	Sus scrofa						11	22	1	22	21	21	1	1	1	53	51.338	474	53	51.5	51.5	195120000	196230000	237260000	0.000722672	0.000743811	0.000795249
sp|Q29549|CLUS_PIGClusterinOS=SusscrofaOX=9823GN=CLUPE=1SV=1;tr|K7GND8|K7GND8_PIGClusterinOS=SusscrofaOX=9823GN=CLUPE=1SV=2;tr|A0A480RHU3|A0A480RHU3_PIGClusterinOS=SusscrofaOX=9823PE=3SV=1;tr|A0A480JWH7|A0A480JWH7_PIGClusterinOS=SusscrofaOX=9823PE=3SV=1;tr|A0A480DXC6|A0A480DXC6_PIGClusterinpreproproteinOS=SusscrofaOX=9823PE=4SV=1;tr|A0A480VWK7|A0A480VWK7_PIGClusterinOS=SusscrofaOX=9823PE=3SV=1;tr…	Q29549	sp|Q29549|CLUS_PIG Clusterin OS=Sus scrofa OX=9823 GN=CLU PE=1 SV=1;tr|K7GND8|K7GND8_PIG Clusterin OS=Sus scrofa OX=9823 GN=CLU PE=1 SV=2;tr|A0A480RHU3|A0A480RHU3_PIG Clusterin OS=Sus scrofa OX=9823 PE=3 SV=1;tr|A0A480JWH7|A0A480JWH7_PIG Clusterin OS=Sus s	Clusterin	Sus scrofa	CLU	GO:0019220,regulation of phosphate metabolic process|GO:0051716,cellular response to stimulus|GO:0019222,regulation of metabolic process|GO:0043207,response to external biotic stimulus|GO:0060548,negative regulation of cell death|GO:0045859,regulation of protein kinase activity|GO:0008366,axon ensheathment|GO:0046483,heterocycle metabolic process|GO:0042325,regulation of phosphorylation|GO:004232…	GO:0005783,endoplasmic reticulum|GO:0030425,dendrite|GO:0031012,extracellular matrix|GO:0043229,intracellular organelle|GO:1990777,lipoprotein particle|GO:0072562,blood microparticle|GO:0043227,membrane-bounded organelle|GO:0043226,organelle|GO:0034358,plasma lipoprotein particle|GO:0005737,cytoplasm|GO:0042995,cell projection|GO:0031090,organelle membrane|GO:0016023,cytoplasmic, membrane-bounded…	GO:0016787,hydrolase activity|GO:0016818,hydrolase activity, acting on acid anhydrides, in phosphorus-containing anhydrides|GO:0031625,ubiquitin protein ligase binding|GO:0044389,ubiquitin-like protein ligase binding|GO:0005515,protein binding|GO:0003824,catalytic activity|GO:0017111,nucleoside-triphosphatase activity|GO:0019899,enzyme binding|GO:0016817,hydrolase activity, acting on acid anhydri…	ssc04610,Complement and coagulation cascades	32	17	17	17	17	16	17	17	16	43.7	51.774	446	43.7	43.7	40.4	190620000	179970000	203220000	0.000706006	0.000682177	0.000681153
tr|A0A2C9F3D9|A0A2C9F3D9_PIGVimentinOS=SusscrofaOX=9823GN=VIMPE=1SV=1;tr|A0A0B8RVD8|A0A0B8RVD8_PIGVimentinOS=SusscrofadomesticusOX=9825GN=VIMPE=3SV=1;sp|P02543|VIME_PIGVimentinOS=SusscrofaOX=9823GN=VIMPE=1SV=2;tr|A0A480SVS0|A0A480SVS0_PIGVimentinOS=SusscrofaOX=9823PE=3SV=1;tr|A0A480XV22|A0A480XV22_PIGVimentinOS=SusscrofaOX=9823PE=3SV=1;tr|A0A480JKF4|A0A480JKF4_PIGVimentinisoformX1OS=SusscrofaOX=9…	A0A2C9F3D9	tr|A0A2C9F3D9|A0A2C9F3D9_PIG Vimentin OS=Sus scrofa OX=9823 GN=VIM PE=1 SV=1;tr|A0A0B8RVD8|A0A0B8RVD8_PIG Vimentin OS=Sus scrofa domesticus OX=9825 GN=VIM PE=3 SV=1;sp|P02543|VIME_PIG Vimentin OS=Sus scrofa OX=9823 GN=VIM PE=1 SV=2;tr|A0A480SVS0|A0A480SVS0	Vimentin	Sus scrofa	VIM					87	28	24	27	27	28	23	23	24	50.8	49.22	427	49.6	49.6	50.8	190320000	203730000	191970000	0.000704895	0.000772239	0.000643445
tr|Q0PM28|Q0PM28_PIGPigmentepithelium-derivedfactorOS=SusscrofaOX=9823GN=SERPINF1PE=1SV=1;tr|A0A480Q6K7|A0A480Q6K7_PIGPigmentepithelium-derivedfactorisoform1OS=SusscrofaOX=9823PE=3SV=1;tr|A0A480QCL9|A0A480QCL9_PIGPigmentepithelium-derivedfactorisoform1OS=SusscrofaOX=9823PE=3SV=1;tr|A0A480LRI2|A0A480LRI2_PIGPigmentepithelium-derivedfactorisoform1OS=SusscrofaOX=9823PE=3SV=1;tr|A0A480KJ83|A0A480KJ83…	Q0PM28	tr|Q0PM28|Q0PM28_PIG Pigment epithelium-derived factor OS=Sus scrofa OX=9823 GN=SERPINF1 PE=1 SV=1;tr|A0A480Q6K7|A0A480Q6K7_PIG Pigment epithelium-derived factor isoform 1 OS=Sus scrofa OX=9823 PE=3 SV=1;tr|A0A480QCL9|A0A480QCL9_PIG Pigment epithelium-deri	Pigment epithelium-derived factor	Sus scrofa	SERPINF1	GO:0080090,regulation of primary metabolic process|GO:0019222,regulation of metabolic process|GO:2000242,negative regulation of reproductive process|GO:2000241,regulation of reproductive process|GO:0048468,cell development|GO:0050680,negative regulation of epithelial cell proliferation|GO:0072359,circulatory system development|GO:0072358,cardiovascular system development|GO:0010605,negative regul…	GO:0043230,extracellular organelle|GO:0070062,extracellular exosome|GO:0044421,extracellular region part|GO:0043227,membrane-bounded organelle|GO:0031988,membrane-bounded vesicle|GO:0031012,extracellular matrix|GO:0005576,extracellular region|GO:0005615,extracellular space|GO:1903561,extracellular vesicle|GO:0065010,extracellular membrane-bounded organelle|GO:0043226,organelle|GO:0031982,vesicle	GO:0004866,endopeptidase inhibitor activity|GO:0061135,endopeptidase regulator activity|GO:0061134,peptidase regulator activity|GO:0030414,peptidase inhibitor activity|GO:0004867,serine-type endopeptidase inhibitor activity|GO:0004857,enzyme inhibitor activity|GO:0098772,molecular function regulator|GO:0030234,enzyme regulator activity	0	12	14	14	13	13	14	13	13	14	42.6	45.627	413	40.9	40.9	42.6	189490000	209590000	212550000	0.00070182	0.000794452	0.000712426
tr|A0A480E6W6|A0A480E6W6_PIGAlpha-1-antichymotrypsinOS=SusscrofaOX=9823PE=3SV=1;tr|A0A480EFB0|A0A480EFB0_PIGAlpha-1-antichymotrypsin-like(Fragment)OS=SusscrofaOX=9823PE=3SV=1;tr|A0A480EDG7|A0A480EDG7_PIGAlpha-1-antichymotrypsin-like(Fragment)OS=SusscrofaOX=9823PE=3SV=1	A0A480E6W6	tr|A0A480E6W6|A0A480E6W6_PIG Alpha-1-antichymotrypsin OS=Sus scrofa OX=9823 PE=3 SV=1	Alpha-1-antichymotrypsin	Sus scrofa						3	20	0	19	20	19	0	0	0	41.3	64.223	581	36.5	41.3	36.5	187880000	188060000	212380000	0.000695857	0.000712842	0.000711856
tr|F1SHL9|F1SHL9_PIGPyruvatekinaseOS=SusscrofaOX=9823GN=PKMPE=1SV=3;tr|A0A0B8S031|A0A0B8S031_PIGPyruvatekinaseOS=SusscrofadomesticusOX=9825GN=PKMPE=3SV=1;tr|A0A480NYF0|A0A480NYF0_PIGPyruvatekinaseOS=SusscrofaOX=9823PE=3SV=1;tr|A0A480VAX3|A0A480VAX3_PIGPyruvatekinaseOS=SusscrofaOX=9823PE=3SV=1;tr|A0A481ATJ5|A0A481ATJ5_PIGPyruvatekinaseOS=SusscrofaOX=9823PE=3SV=1;tr|A0A480SK21|A0A480SK21_PIGPyruvat…	F1SHL9	tr|F1SHL9|F1SHL9_PIG Pyruvate kinase OS=Sus scrofa OX=9823 GN=PKM PE=1 SV=3;tr|A0A0B8S031|A0A0B8S031_PIG Pyruvate kinase OS=Sus scrofa domesticus OX=9825 GN=PKM PE=3 SV=1;tr|A0A480NYF0|A0A480NYF0_PIG Pyruvate kinase OS=Sus scrofa OX=9823 PE=3 SV=1;tr|A0A48	Pyruvate kinase	Sus scrofa	PKM	GO:0008152,metabolic process	0	GO:0003824,catalytic activity|GO:0016740,transferase activity|GO:0016757,transferase activity, transferring glycosyl groups|GO:0016763,transferase activity, transferring pentosyl groups|GO:0003950,NAD+ ADP-ribosyltransferase activity	0	51	31	31	31	29	29	31	29	29	64.4	57.877	531	64.4	60.6	61.6	187690000	183560000	189080000	0.000695154	0.000695785	0.000633759
tr|A0A481D3V5|A0A481D3V5_PIGSH3domain-bindingglutamicacid-rich-likeprotein3OS=SusscrofaOX=9823PE=4SV=1;tr|A0A286ZWS0|A0A286ZWS0_PIGSH3domain-bindingglutamicacid-rich-likeproteinOS=SusscrofaOX=9823GN=SH3BGRL3PE=1SV=1;tr|A0A481D3I2|A0A481D3I2_PIGSH3domain-bindingglutamicacid-rich-likeprotein3(Fragment)OS=SusscrofaOX=9823PE=4SV=1;tr|A0A480RCJ9|A0A480RCJ9_PIGSH3domain-bindingglutamicacid-rich-likepro…	A0A481D3V5	tr|A0A481D3V5|A0A481D3V5_PIG SH3 domain-binding glutamic acid-rich-like protein 3 OS=Sus scrofa OX=9823 PE=4 SV=1;tr|A0A286ZWS0|A0A286ZWS0_PIG SH3 domain-binding glutamic acid-rich-like protein OS=Sus scrofa OX=9823 GN=SH3BGRL3 PE=1 SV=1;tr|A0A481D3I2|A0A4	SH3 domain-binding glutamic acid-rich-like protein 3	Sus scrofa						21	3	3	3	1	2	3	1	2	31.2	10.393	93	31.2	10.8	26.9	187630000	220070000	253800000	0.000694931	0.000834176	0.000850687
tr|A0A481AWF4|A0A481AWF4_PIGAlpha-1-antichymotrypsinOS=SusscrofaOX=9823PE=3SV=1	A0A481AWF4	tr|A0A481AWF4|A0A481AWF4_PIG Alpha-1-antichymotrypsin OS=Sus scrofa OX=9823 PE=3 SV=1	Alpha-1-antichymotrypsin	Sus scrofa						1	23	0	23	22	22	0	0	0	63.1	46.766	415	63.1	61.4	61.4	183580000	175890000	205270000	0.000679931	0.000666712	0.000688024
tr|A0A480WWQ5|A0A480WWQ5_PIGAngiotensinogen(Fragment)OS=SusscrofaOX=9823PE=3SV=1;tr|F1RG45|F1RG45_PIGAngiotensinogenpreproproteinOS=SusscrofaOX=9823GN=AGTPE=1SV=3;tr|A0A480Z4A1|A0A480Z4A1_PIGAngiotensinogenpreproproteinOS=SusscrofaOX=9823PE=3SV=1;tr|A0A480NYU4|A0A480NYU4_PIGAngiotensinogenpreproproteinOS=SusscrofaOX=9823PE=3SV=1;tr|A0A481A7T9|A0A481A7T9_PIGAngiotensinogenpreproproteinOS=Susscrofa…	A0A480WWQ5	tr|A0A480WWQ5|A0A480WWQ5_PIG Angiotensinogen (Fragment) OS=Sus scrofa OX=9823 PE=3 SV=1;tr|F1RG45|F1RG45_PIG Angiotensinogen preproprotein OS=Sus scrofa OX=9823 GN=AGT PE=1 SV=3;tr|A0A480Z4A1|A0A480Z4A1_PIG Angiotensinogen preproprotein OS=Sus scrofa OX=98	Angiotensinogen (Fragment)	Sus scrofa						12	19	19	18	19	18	18	19	18	50.6	50.782	472	50.2	50.6	50.2	181320000	173970000	222600000	0.000671561	0.000659434	0.000746111
tr|A0A480KY56|A0A480KY56_PIGAntileukoproteinase(Fragment)OS=SusscrofaOX=9823PE=4SV=1;tr|I3LS74|I3LS74_PIGAntileukoproteinaseOS=SusscrofaOX=9823GN=LOC100512873PE=1SV=1;tr|A0A287B8T7|A0A287B8T7_PIGAntileukoproteinaseOS=SusscrofaOX=9823GN=LOC100512873PE=1SV=1;tr|A0A480QWU8|A0A480QWU8_PIGAntileukoproteinaseOS=SusscrofaOX=9823PE=4SV=1;tr|A0A480RDC1|A0A480RDC1_PIGAntileukoproteinaseOS=SusscrofaOX=9823P…	A0A480KY56	tr|A0A480KY56|A0A480KY56_PIG Antileukoproteinase (Fragment) OS=Sus scrofa OX=9823 PE=4 SV=1;tr|I3LS74|I3LS74_PIG Antileukoproteinase OS=Sus scrofa OX=9823 GN=LOC100512873 PE=1 SV=1;tr|A0A287B8T7|A0A287B8T7_PIG Antileukoproteinase OS=Sus scrofa OX=9823 GN=L	Antileukoproteinase (Fragment)	Sus scrofa						5	8	8	8	8	8	8	8	8	54.8	15.951	146	54.8	54.8	54.8	179810000	147260000	211850000	0.000665968	0.00055819	0.000710079
tr|A0A287AJI4|A0A287AJI4_PIGSERPINdomain-containingproteinOS=SusscrofaOX=9823GN=SERPINF2PE=1SV=1;tr|A0A481BY58|A0A481BY58_PIGAlpha-2-antiplasminisoformX2OS=SusscrofaOX=9823PE=3SV=1;tr|A0A480VHC1|A0A480VHC1_PIGAlpha-2-antiplasminisoformX2OS=SusscrofaOX=9823PE=3SV=1;tr|A0A481AW58|A0A481AW58_PIGAlpha-2-antiplasminisoformX1OS=SusscrofaOX=9823PE=3SV=1;tr|A0A480ZA43|A0A480ZA43_PIGAlpha-2-antiplasminiso…	A0A287AJI4	tr|A0A287AJI4|A0A287AJI4_PIG SERPIN domain-containing protein OS=Sus scrofa OX=9823 GN=SERPINF2 PE=1 SV=1;tr|A0A481BY58|A0A481BY58_PIG Alpha-2-antiplasmin isoform X2 OS=Sus scrofa OX=9823 PE=3 SV=1;tr|A0A480VHC1|A0A480VHC1_PIG Alpha-2-antiplasmin isoform X	SERPIN domain-containing protein	Sus scrofa	SERPINF2	GO:0044238,primary metabolic process|GO:0019220,regulation of phosphate metabolic process|GO:0080090,regulation of primary metabolic process|GO:0019222,regulation of metabolic process|GO:0031639,plasminogen activation|GO:0048585,negative regulation of response to stimulus|GO:0048584,positive regulation of response to stimulus|GO:0048583,regulation of response to stimulus|GO:0031638,zymogen activa…	GO:0043234,protein complex|GO:0043230,extracellular organelle|GO:0031982,vesicle|GO:0044421,extracellular region part|GO:0043227,membrane-bounded organelle|GO:0009986,cell surface|GO:0044464,cell part|GO:0005623,cell|GO:0031988,membrane-bounded vesicle|GO:0005577,fibrinogen complex|GO:0005576,extracellular region|GO:0005615,extracellular space|GO:0072562,blood microparticle|GO:0032991,macromolecu…	GO:0005488,binding|GO:0004866,endopeptidase inhibitor activity|GO:0046983,protein dimerization activity|GO:0061135,endopeptidase regulator activity|GO:0061134,peptidase regulator activity|GO:0019899,enzyme binding|GO:0002020,protease binding|GO:0005515,protein binding|GO:0030414,peptidase inhibitor activity|GO:0004867,serine-type endopeptidase inhibitor activity|GO:0004857,enzyme inhibitor activi…	0	29	13	13	13	13	13	13	13	13	32.5	53.221	474	32.5	32.5	32.5	177800000	183590000	212940000	0.000658524	0.000695899	0.000713733
tr|A0A287AJU1|A0A287AJU1_PIGCoactosin-likeproteinOS=SusscrofaOX=9823GN=COTL1PE=1SV=1;tr|A0A480UFH2|A0A480UFH2_PIGCoactosin-likeprotein(Fragment)OS=SusscrofaOX=9823PE=4SV=1;tr|A0A480X5V9|A0A480X5V9_PIGCoactosin-likeproteinOS=SusscrofaOX=9823PE=4SV=1	A0A287AJU1	tr|A0A287AJU1|A0A287AJU1_PIG Coactosin-like protein OS=Sus scrofa OX=9823 GN=COTL1 PE=1 SV=1;tr|A0A480UFH2|A0A480UFH2_PIG Coactosin-like protein (Fragment) OS=Sus scrofa OX=9823 PE=4 SV=1;tr|A0A480X5V9|A0A480X5V9_PIG Coactosin-like protein OS=Sus scrofa OX	Coactosin-like protein	Sus scrofa	COTL1	GO:0032502,developmental process|GO:0044707,single-multicellular organism process|GO:0050808,synapse organization|GO:0051234,establishment of localization|GO:0070271,protein complex biogenesis|GO:0030030,cell projection organization|GO:0030031,cell projection assembly|GO:0030154,cell differentiation|GO:0048468,cell development|GO:0022607,cellular component assembly|GO:0023052,signaling|GO:0007165…	GO:0015629,actin cytoskeleton|GO:0043229,intracellular organelle|GO:0043228,non-membrane-bounded organelle|GO:0005623,cell|GO:0043227,membrane-bounded organelle|GO:0043226,organelle|GO:0005856,cytoskeleton|GO:0001726,ruffle|GO:0002102,podosome|GO:0031982,vesicle|GO:0031988,membrane-bounded vesicle|GO:0044430,cytoskeletal part|GO:0005576,extracellular region|GO:0005737,cytoplasm|GO:0030027,lamelli…	GO:0008092,cytoskeletal protein binding|GO:0051015,actin filament binding|GO:0003779,actin binding|GO:0044877,macromolecular complex binding|GO:0019904,protein domain specific binding|GO:0005515,protein binding|GO:0032403,protein complex binding|GO:0005488,binding|GO:0045296,cadherin binding|GO:0050839,cell adhesion molecule binding	0	3	10	10	8	8	8	8	8	8	51.4	15.983	142	43	39.4	47.9	177230000	188260000	181210000	0.000656413	0.0007136	0.00060738
tr|A0A480RDN9|A0A480RDN9_PIGApolipoproteinA-IVOS=SusscrofaOX=9823PE=3SV=1;tr|A0A480DZR6|A0A480DZR6_PIGApolipoproteinA-IV(Fragment)OS=SusscrofaOX=9823PE=3SV=1;sp|O46409|APOA4_PIGApolipoproteinA-IVOS=SusscrofaOX=9823GN=APOA4PE=2SV=1;tr|F1SJT7|F1SJT7_PIGApolipoproteinA-IVOS=SusscrofaOX=9823GN=APOA4PE=1SV=3;tr|A0A287BM29|A0A287BM29_PIGApolipoproteinA-IVOS=SusscrofaOX=9823GN=APOA4PE=1SV=1;tr|A0A480QEE…	A0A480RDN9	tr|A0A480RDN9|A0A480RDN9_PIG Apolipoprotein A-IV OS=Sus scrofa OX=9823 PE=3 SV=1;tr|A0A480DZR6|A0A480DZR6_PIG Apolipoprotein A-IV (Fragment) OS=Sus scrofa OX=9823 PE=3 SV=1;sp|O46409|APOA4_PIG Apolipoprotein A-IV OS=Sus scrofa OX=9823 GN=APOA4 PE=2 SV=1;tr	Apolipoprotein A-IV	Sus scrofa						9	22	22	22	21	21	22	21	21	54.5	45.966	404	54.5	54.5	52.7	173510000	149990000	176230000	0.000642635	0.000568538	0.000590688
tr|A0A287BNS9|A0A287BNS9_PIGUbiquitin-likedomain-containingproteinOS=SusscrofaOX=9823PE=4SV=1	A0A287BNS9	tr|A0A287BNS9|A0A287BNS9_PIG Ubiquitin-like domain-containing protein OS=Sus scrofa OX=9823 PE=4 SV=1	Ubiquitin-like domain-containing protein	Sus scrofa						1	1	1	1	1	1	1	1	1	12.1	15.227	132	12.1	12.1	12.1	173400000	193400000	161330000	0.000642227	0.000733083	0.000540746
sp|P51525|PF12_PIGProphenin-2OS=SusscrofaOX=9823PE=2SV=1	P51525	sp|P51525|PF12_PIG Prophenin-2 OS=Sus scrofa OX=9823 PE=2 SV=1	Prophenin-2	Sus scrofa		GO:0009607,response to biotic stimulus|GO:0009605,response to external stimulus|GO:0043207,response to external biotic stimulus|GO:0050896,response to stimulus|GO:0009617,response to bacterium|GO:0006952,defense response|GO:0006950,response to stress|GO:0098542,defense response to other organism|GO:0042742,defense response to bacterium|GO:0051707,response to other organism|GO:0051704,multi-organi…	GO:0005576,extracellular region	0	0	1	13	0	13	13	13	0	0	0	46.9	25.855	228	46.9	46.9	46.9	172160000	198370000	219650000	0.000637635	0.000751922	0.000736223
tr|A0A480RB15|A0A480RB15_PIGPre-Blymphocyteprotein3OS=SusscrofaOX=9823PE=4SV=1	A0A480RB15	tr|A0A480RB15|A0A480RB15_PIG Pre-B lymphocyte protein 3 OS=Sus scrofa OX=9823 PE=4 SV=1	Pre-B lymphocyte protein 3	Sus scrofa						1	1	1	1	1	1	1	1	1	11.7	13.378	128	11.7	11.7	11.7	171170000	151200000	162060000	0.000633968	0.000573124	0.000543193
tr|F1RPH0|F1RPH0_PIGPhosphoglyceratekinaseOS=SusscrofaOX=9823GN=PGK1PE=1SV=3;sp|Q7SIB7|PGK1_PIGPhosphoglyceratekinase1OS=SusscrofaOX=9823GN=PGK1PE=1SV=3;tr|K7GKJ8|K7GKJ8_PIGPhosphoglyceratekinaseOS=SusscrofaOX=9823GN=PGK1PE=1SV=2;tr|A0A480LQ27|A0A480LQ27_PIGPhosphoglyceratekinaseOS=SusscrofaOX=9823PE=3SV=1;tr|A0A480SE64|A0A480SE64_PIGPhosphoglyceratekinaseOS=SusscrofaOX=9823PE=3SV=1;tr|A0A480UE94…	F1RPH0	tr|F1RPH0|F1RPH0_PIG Phosphoglycerate kinase OS=Sus scrofa OX=9823 GN=PGK1 PE=1 SV=3;sp|Q7SIB7|PGK1_PIG Phosphoglycerate kinase 1 OS=Sus scrofa OX=9823 GN=PGK1 PE=1 SV=3;tr|K7GKJ8|K7GKJ8_PIG Phosphoglycerate kinase OS=Sus scrofa OX=9823 GN=PGK1 PE=1 SV=2;t	Phosphoglycerate kinase	Sus scrofa	PGK1	GO:0009185,ribonucleoside diphosphate metabolic process|GO:0006732,coenzyme metabolic process|GO:0009141,nucleoside triphosphate metabolic process|GO:0009144,purine nucleoside triphosphate metabolic process|GO:0019752,carboxylic acid metabolic process|GO:0044723,single-organism carbohydrate metabolic process|GO:0034641,cellular nitrogen compound metabolic process|GO:0006807,nitrogen compound meta…	GO:0005737,cytoplasm|GO:0044464,cell part|GO:0005623,cell|GO:0005622,intracellular|GO:0044424,intracellular part	GO:0035639,purine ribonucleoside triphosphate binding|GO:0005488,binding|GO:0000166,nucleotide binding|GO:1901363,heterocyclic compound binding|GO:1901265,nucleoside phosphate binding|GO:0001882,nucleoside binding|GO:0043168,anion binding|GO:0043167,ion binding|GO:0016740,transferase activity|GO:0001883,purine nucleoside binding|GO:0032549,ribonucleoside binding|GO:0017076,purine nucleotide bindi…	ssc01230,Biosynthesis of amino acids|ssc00010,Glycolysis / Gluconeogenesis|ssc01100,Metabolic pathways|ssc01200,Carbon metabolism	32	22	22	19	19	17	19	19	17	70	44.574	417	61.4	60.7	48.7	166090000	140000000	166220000	0.000615153	0.000530671	0.000557137
tr|I3LDM6|I3LDM6_PIGIFroddomain-containingproteinOS=SusscrofaOX=9823GN=KRT3PE=1SV=2	I3LDM6	tr|I3LDM6|I3LDM6_PIG IF rod domain-containing protein OS=Sus scrofa OX=9823 GN=KRT3 PE=1 SV=2	IF rod domain-containing protein	Sus scrofa	KRT3	0	GO:0045095,keratin filament|GO:0043229,intracellular organelle|GO:0043228,non-membrane-bounded organelle|GO:0043227,membrane-bounded organelle|GO:0043226,organelle|GO:0005856,cytoskeleton|GO:0045111,intermediate filament cytoskeleton|GO:0031982,vesicle|GO:0005634,nucleus|GO:0016020,membrane|GO:0005739,mitochondrion|GO:0031988,membrane-bounded vesicle|GO:0044430,cytoskeletal part|GO:0005576,extrac…	GO:0097110,scaffold protein binding|GO:0005488,binding|GO:0005515,protein binding|GO:0005198,structural molecule activity	0	1	23	2	22	23	21	1	2	1	33.9	64.799	640	30.9	33.9	29.1	164770000	429400000	126500000	0.000610264	0.00162764	0.000424003
tr|Q68RU1|Q68RU1_PIGOvarianandtesticularapolipoproteinNOS=SusscrofaOX=9823GN=ApoNPE=1SV=1;tr|A0A481BBF8|A0A481BBF8_PIGApolipoproteinF(Fragment)OS=SusscrofaOX=9823PE=4SV=1;tr|A0A480SPF7|A0A480SPF7_PIGApolipoproteinFOS=SusscrofaOX=9823PE=4SV=1;tr|A0A480EUA2|A0A480EUA2_PIGApolipoproteinFOS=SusscrofaOX=9823PE=4SV=1	Q68RU1	tr|Q68RU1|Q68RU1_PIG Ovarian and testicular apolipoprotein N OS=Sus scrofa OX=9823 GN=ApoN PE=1 SV=1;tr|A0A481BBF8|A0A481BBF8_PIG Apolipoprotein F (Fragment) OS=Sus scrofa OX=9823 PE=4 SV=1;tr|A0A480SPF7|A0A480SPF7_PIG Apolipoprotein F OS=Sus scrofa OX=982	Ovarian and testicular apolipoprotein N	Sus scrofa	ApoN	GO:0009058,biosynthetic process|GO:0008152,metabolic process	0	GO:0043168,anion binding|GO:0097159,organic cyclic compound binding|GO:0043167,ion binding|GO:0003824,catalytic activity|GO:0048037,cofactor binding|GO:0030170,pyridoxal phosphate binding|GO:1901363,heterocyclic compound binding|GO:0005488,binding|GO:0019842,vitamin binding|GO:0036094,small molecule binding|GO:0005515,protein binding|GO:0070279,vitamin B6 binding|GO:0042802,identical protein bind…	0	4	6	6	6	6	6	6	6	6	26.4	28.596	254	26.4	26.4	26.4	163890000	146750000	100530000	0.000607005	0.000556256	0.000336957
tr|C3VVV8|C3VVV8_PIGProthymosinalphaOS=SusscrofaOX=9823GN=PTMAPE=1SV=1;tr|A0A481DMB5|A0A481DMB5_PIGProthymosinalphaisoform2OS=SusscrofaOX=9823PE=4SV=1;tr|A0A480WH37|A0A480WH37_PIGProthymosinalphaisoform2(Fragment)OS=SusscrofaOX=9823PE=4SV=1;tr|A0A481DAE2|A0A481DAE2_PIGProthymosinalphaisoform2OS=SusscrofaOX=9823PE=4SV=1;tr|A0A481DAC7|A0A481DAC7_PIGProthymosinalphaisoform2OS=SusscrofaOX=9823PE=4SV=…	C3VVV8	tr|C3VVV8|C3VVV8_PIG Prothymosin alpha OS=Sus scrofa OX=9823 GN=PTMA PE=1 SV=1;tr|A0A481DMB5|A0A481DMB5_PIG Prothymosin alpha isoform 2 OS=Sus scrofa OX=9823 PE=4 SV=1;tr|A0A480WH37|A0A480WH37_PIG Prothymosin alpha isoform 2 (Fragment) OS=Sus scrofa OX=982	Prothymosin alpha	Sus scrofa	PTMA	0	0	0	0	39	4	4	4	3	3	4	3	3	23.6	12.072	110	23.6	22.7	22.7	161360000	120130000	156110000	0.000597634	0.000455353	0.00052325
tr|A0A480LK57|A0A480LK57_PIGSecretoglobinfamily1Dmember2OS=SusscrofaOX=9823PE=4SV=1;tr|A0A480W308|A0A480W308_PIGSecretoglobinfamily1Dmember2OS=SusscrofaOX=9823PE=4SV=1;tr|A0A480DMF7|A0A480DMF7_PIGSecretoglobinfamily1Dmember2OS=SusscrofaOX=9823PE=4SV=1	A0A480LK57	tr|A0A480LK57|A0A480LK57_PIG Secretoglobin family 1D member 2 OS=Sus scrofa OX=9823 PE=4 SV=1;tr|A0A480W308|A0A480W308_PIG Secretoglobin family 1D member 2 OS=Sus scrofa OX=9823 PE=4 SV=1;tr|A0A480DMF7|A0A480DMF7_PIG Secretoglobin family 1D member 2 OS=Sus	Secretoglobin family 1D member 2	Sus scrofa						3	5	2	5	5	5	2	2	2	43.8	11.75	105	43.8	43.8	43.8	161300000	170770000	230650000	0.000597412	0.000647304	0.000773093
tr|I3L5K0|I3L5K0_PIGSerumparaoxonase/arylesterase1OS=SusscrofaOX=9823GN=PON1PE=1SV=2;tr|A0A287AWR7|A0A287AWR7_PIGUncharacterizedproteinOS=SusscrofaOX=9823GN=PON1PE=1SV=1;tr|A4US67|A4US67_PIGParaoxonaseOS=SusscrofaOX=9823GN=PON1PE=2SV=2;tr|A0A480P171|A0A480P171_PIGSerumparaoxonase/arylesterase1OS=SusscrofaOX=9823PE=4SV=1;tr|A0A480EDV0|A0A480EDV0_PIGSerumparaoxonase/arylesterase1OS=SusscrofaOX=9823…	I3L5K0	tr|I3L5K0|I3L5K0_PIG Serum paraoxonase/arylesterase 1 OS=Sus scrofa OX=9823 GN=PON1 PE=1 SV=2;tr|A0A287AWR7|A0A287AWR7_PIG Uncharacterized protein OS=Sus scrofa OX=9823 GN=PON1 PE=1 SV=1;tr|A4US67|A4US67_PIG Paraoxonase OS=Sus scrofa OX=9823 GN=PON1 PE=2 S	Serum paraoxonase/arylesterase 1	Sus scrofa	PON1	GO:0008152,metabolic process|GO:0042221,response to chemical|GO:0050896,response to stimulus|GO:0009636,response to toxic substance	GO:0005576,extracellular region	GO:0016787,hydrolase activity|GO:0016788,hydrolase activity, acting on ester bonds|GO:0003824,catalytic activity|GO:0052689,carboxylic ester hydrolase activity|GO:0004064,arylesterase activity	ssc01100,Metabolic pathways	10	10	10	10	8	8	10	8	8	51.8	36.96	328	51.8	41.8	33.2	157540000	90443000	105030000	0.000583486	0.000342825	0.00035204
tr|F1RKY2|F1RKY2_PIGHeparincofactor2OS=SusscrofaOX=9823GN=SERPIND1PE=1SV=1;tr|A0A481A794|A0A481A794_PIGHeparincofactor2OS=SusscrofaOX=9823PE=3SV=1;tr|A0A481B659|A0A481B659_PIGHeparincofactor2OS=SusscrofaOX=9823PE=3SV=1;tr|A0A480EUQ5|A0A480EUQ5_PIGHeparincofactor2OS=SusscrofaOX=9823PE=3SV=1;tr|A0A480RKY5|A0A480RKY5_PIGHeparincofactor2OS=SusscrofaOX=9823PE=3SV=1;tr|A0A481BP99|A0A481BP99_PIGHeparinc…	F1RKY2	tr|F1RKY2|F1RKY2_PIG Heparin cofactor 2 OS=Sus scrofa OX=9823 GN=SERPIND1 PE=1 SV=1;tr|A0A481A794|A0A481A794_PIG Heparin cofactor 2 OS=Sus scrofa OX=9823 PE=3 SV=1;tr|A0A481B659|A0A481B659_PIG Heparin cofactor 2 OS=Sus scrofa OX=9823 PE=3 SV=1;tr|A0A480EUQ	Heparin cofactor 2	Sus scrofa	SERPIND1	GO:0009892,negative regulation of metabolic process|GO:0080090,regulation of primary metabolic process|GO:0019222,regulation of metabolic process|GO:0031324,negative regulation of cellular metabolic process|GO:0031323,regulation of cellular metabolic process|GO:0043086,negative regulation of catalytic activity|GO:0044267,cellular protein metabolic process|GO:0051248,negative regulation of protein…	GO:0043230,extracellular organelle|GO:0031982,vesicle|GO:0044421,extracellular region part|GO:0043227,membrane-bounded organelle|GO:0031988,membrane-bounded vesicle|GO:0005576,extracellular region|GO:0005615,extracellular space|GO:1903561,extracellular vesicle|GO:0065010,extracellular membrane-bounded organelle|GO:0043226,organelle|GO:0070062,extracellular exosome	GO:0004866,endopeptidase inhibitor activity|GO:0061135,endopeptidase regulator activity|GO:0061134,peptidase regulator activity|GO:0030414,peptidase inhibitor activity|GO:0004867,serine-type endopeptidase inhibitor activity|GO:0004857,enzyme inhibitor activity|GO:0098772,molecular function regulator|GO:0030234,enzyme regulator activity	ssc04610,Complement and coagulation cascades	8	17	17	16	15	16	16	15	16	45.3	55.874	495	42.2	35.6	38.6	155760000	168300000	178740000	0.000576894	0.000637942	0.000599101
tr|A0A287A8X9|A0A287A8X9_PIGUncharacterizedproteinOS=SusscrofaOX=9823PE=4SV=1	A0A287A8X9	tr|A0A287A8X9|A0A287A8X9_PIG Uncharacterized protein OS=Sus scrofa OX=9823 PE=4 SV=1	Uncharacterized protein	Sus scrofa						1	1	1	1	1	1	1	1	1	20	3.9384	35	20	20	20	155570000	122820000	115980000	0.00057619	0.00046555	0.000388742
tr|F1SGG3|F1SGG3_PIGIFroddomain-containingproteinOS=SusscrofaOX=9823GN=KRT1PE=1SV=2;tr|A5A758|A5A758_PIGKeratin1(Fragment)OS=SusscrofaOX=9823GN=KRT1PE=2SV=1;tr|A0A480DGF5|A0A480DGF5_PIGKeratin,typeIIcytoskeletal1(Fragment)OS=SusscrofaOX=9823PE=3SV=1	F1SGG3	tr|F1SGG3|F1SGG3_PIG IF rod domain-containing protein OS=Sus scrofa OX=9823 GN=KRT1 PE=1 SV=2;tr|A5A758|A5A758_PIG Keratin 1 (Fragment) OS=Sus scrofa OX=9823 GN=KRT1 PE=2 SV=1;tr|A0A480DGF5|A0A480DGF5_PIG Keratin, type II cytoskeletal 1 (Fragment) OS=Sus s	IF rod domain-containing protein	Sus scrofa	KRT1	GO:0032102,negative regulation of response to external stimulus|GO:0006954,inflammatory response|GO:0032101,regulation of response to external stimulus|GO:0050896,response to stimulus|GO:0048585,negative regulation of response to stimulus|GO:0048584,positive regulation of response to stimulus|GO:0048583,regulation of response to stimulus|GO:0050891,multicellular organismal water homeostasis|GO:00…	GO:0045095,keratin filament|GO:0031012,extracellular matrix|GO:0043229,intracellular organelle|GO:0043228,non-membrane-bounded organelle|GO:0043227,membrane-bounded organelle|GO:0043226,organelle|GO:0005856,cytoskeleton|GO:0045111,intermediate filament cytoskeleton|GO:0070062,extracellular exosome|GO:0005615,extracellular space|GO:0005634,nucleus|GO:0016020,membrane|GO:0072562,blood microparticle…	GO:0005488,binding|GO:0030246,carbohydrate binding|GO:0005198,structural molecule activity|GO:0030280,structural constituent of epidermis	0	3	24	20	21	23	22	17	19	18	38.8	64.873	624	34.6	37.3	37.3	153020000	273810000	127840000	0.000566745	0.00103788	0.000428494
tr|A0A481CZQ6|A0A481CZQ6_PIGHighmobilitygroupproteinB1isoformX1(Fragment)OS=SusscrofaOX=9823PE=4SV=1;tr|A0A481D121|A0A481D121_PIGHighmobilitygroupproteinB1isoformX1(Fragment)OS=SusscrofaOX=9823PE=4SV=1;tr|A0A480THP2|A0A480THP2_PIGHighmobilitygroupproteinB1isoformX1OS=SusscrofaOX=9823PE=4SV=1;tr|A7E1T5|A7E1T5_PIGUncharacterizedprotein(Fragment)OS=SusscrofaOX=9823PE=2SV=1;tr|A0A480U0H3|A0A480U0H3_P…	A0A481CZQ6	tr|A0A481CZQ6|A0A481CZQ6_PIG High mobility group protein B1 isoform X1 (Fragment) OS=Sus scrofa OX=9823 PE=4 SV=1;tr|A0A481D121|A0A481D121_PIG High mobility group protein B1 isoform X1 (Fragment) OS=Sus scrofa OX=9823 PE=4 SV=1;tr|A0A480THP2|A0A480THP2_PIG	High mobility group protein B1 isoform X1 (Fragment)	Sus scrofa						15	3	3	3	3	3	3	3	3	17.6	16.078	142	17.6	17.6	17.6	151920000	65581000	61801000	0.000562671	0.000248585	0.000207145
tr|A0A481D6S1|A0A481D6S1_PIGRetinol-bindingprotein4isoforma(Fragment)OS=SusscrofaOX=9823PE=3SV=1;tr|F1SC80|F1SC80_PIGRetinol-bindingproteinOS=SusscrofaOX=9823GN=RBP4PE=3SV=1;tr|A0A480ZEX2|A0A480ZEX2_PIGRetinol-bindingproteinOS=SusscrofaOX=9823PE=3SV=1;tr|A0A480PBG2|A0A480PBG2_PIGRetinol-bindingprotein4isoforma(Fragment)OS=SusscrofaOX=9823PE=3SV=1;tr|A0A480P3Y7|A0A480P3Y7_PIGRetinol-bindingprotein…	A0A481D6S1	tr|A0A481D6S1|A0A481D6S1_PIG Retinol-binding protein 4 isoform a (Fragment) OS=Sus scrofa OX=9823 PE=3 SV=1;tr|F1SC80|F1SC80_PIG Retinol-binding protein OS=Sus scrofa OX=9823 GN=RBP4 PE=3 SV=1;tr|A0A480ZEX2|A0A480ZEX2_PIG Retinol-binding protein OS=Sus scr	Retinol-binding protein 4 isoform a (Fragment)	Sus scrofa						18	8	8	7	5	8	7	5	8	46.5	22.62	198	41.4	36.4	46.5	150330000	109080000	156150000	0.000556782	0.000413468	0.000523384
tr|F1S7K2|F1S7K2_PIGLRRCTdomain-containingproteinOS=SusscrofaOX=9823GN=LRG1PE=1SV=2;tr|A0A480M653|A0A480M653_PIGLeucine-richalpha-2-glycoproteinOS=SusscrofaOX=9823PE=4SV=1;tr|A0A480K6J9|A0A480K6J9_PIGDeformedepidermalautoregulatoryfactor1homologisoformaOS=SusscrofaOX=9823PE=4SV=1	F1S7K2	tr|F1S7K2|F1S7K2_PIG LRRCT domain-containing protein OS=Sus scrofa OX=9823 GN=LRG1 PE=1 SV=2;tr|A0A480M653|A0A480M653_PIG Leucine-rich alpha-2-glycoprotein OS=Sus scrofa OX=9823 PE=4 SV=1;tr|A0A480K6J9|A0A480K6J9_PIG Deformed epidermal autoregulatory facto	LRRCT domain-containing protein	Sus scrofa	LRG1	GO:0042127,regulation of cell proliferation|GO:0051716,cellular response to stimulus|GO:0070887,cellular response to chemical stimulus|GO:0022603,regulation of anatomical structure morphogenesis|GO:0048584,positive regulation of response to stimulus|GO:0048583,regulation of response to stimulus|GO:0070848,response to growth factor|GO:0023056,positive regulation of signaling|GO:1901342,regulation …	GO:0043230,extracellular organelle|GO:0031982,vesicle|GO:0044421,extracellular region part|GO:0043227,membrane-bounded organelle|GO:0031988,membrane-bounded vesicle|GO:0005576,extracellular region|GO:0005615,extracellular space|GO:1903561,extracellular vesicle|GO:0065010,extracellular membrane-bounded organelle|GO:0043226,organelle|GO:0070062,extracellular exosome|GO:0005622,intracellular|GO:0044…	GO:0005126,cytokine receptor binding|GO:0005160,transforming growth factor beta receptor binding|GO:0005488,binding|GO:0005515,protein binding|GO:0005102,receptor binding	0	3	12	12	11	11	11	11	11	11	33.7	39.445	356	31.5	32.6	32.6	149990000	137410000	175360000	0.000555523	0.000520853	0.000587772
tr|A0A480EEY7|A0A480EEY7_PIGProthrombinisoform1preproproteinOS=SusscrofaOX=9823PE=3SV=1;tr|B3STX9|B3STX9_PIGProthrombinOS=SusscrofaOX=9823PE=2SV=1;tr|A0A481ACE7|A0A481ACE7_PIGProthrombinisoform1preproproteinOS=SusscrofaOX=9823PE=3SV=1;tr|A0A480QG24|A0A480QG24_PIGProthrombinisoform1preproproteinOS=SusscrofaOX=9823PE=3SV=1;tr|A0A480QCN1|A0A480QCN1_PIGProthrombinisoform1preproproteinOS=SusscrofaOX=9…	A0A480EEY7	tr|A0A480EEY7|A0A480EEY7_PIG Prothrombin isoform 1 preproprotein OS=Sus scrofa OX=9823 PE=3 SV=1;tr|B3STX9|B3STX9_PIG Prothrombin OS=Sus scrofa OX=9823 PE=2 SV=1;tr|A0A481ACE7|A0A481ACE7_PIG Prothrombin isoform 1 preproprotein OS=Sus scrofa OX=9823 PE=3 SV	Prothrombin isoform 1 preproprotein	Sus scrofa						22	23	23	23	21	22	23	21	22	44.4	72.217	644	44.4	43.5	44.4	145250000	155180000	156770000	0.000537967	0.00058821	0.000525462
tr|D0VDW3|D0VDW3_PIGVitaminD-bindingprotein(Fragment)OS=SusscrofaOX=9823PE=4SV=1	D0VDW3	tr|D0VDW3|D0VDW3_PIG Vitamin D-binding protein (Fragment) OS=Sus scrofa OX=9823 PE=4 SV=1	Vitamin D-binding protein (Fragment)	Sus scrofa						1	2	1	2	2	2	1	1	1	38.1	4.7805	42	38.1	38.1	38.1	144670000	128470000	156100000	0.000535819	0.000486966	0.000523216
tr|A0A287AI92|A0A287AI92_PIGCarbonicanhydrase1isoformaOS=SusscrofaOX=9823GN=CA1PE=1SV=1;tr|A0A287BS87|A0A287BS87_PIGAlpha-carbonicanhydrasedomain-containingproteinOS=SusscrofaOX=9823GN=CA1PE=1SV=1	A0A287AI92	tr|A0A287AI92|A0A287AI92_PIG Carbonic anhydrase 1 isoform a OS=Sus scrofa OX=9823 GN=CA1 PE=1 SV=1;tr|A0A287BS87|A0A287BS87_PIG Alpha-carbonic anhydrase domain-containing protein OS=Sus scrofa OX=9823 GN=CA1 PE=1 SV=1	Carbonic anhydrase 1 isoform a	Sus scrofa	CA1	GO:0044710,single-organism metabolic process|GO:0006730,one-carbon metabolic process|GO:0009987,cellular process|GO:0044237,cellular metabolic process|GO:0044763,single-organism cellular process|GO:0044281,small molecule metabolic process|GO:0008152,metabolic process|GO:0044699,single-organism process	GO:0005737,cytoplasm|GO:0005622,intracellular|GO:0043230,extracellular organelle|GO:0031982,vesicle|GO:0044421,extracellular region part|GO:0043227,membrane-bounded organelle|GO:0044464,cell part|GO:0005623,cell|GO:0031988,membrane-bounded vesicle|GO:0005576,extracellular region|GO:0044424,intracellular part|GO:1903561,extracellular vesicle|GO:0065010,extracellular membrane-bounded organelle|GO:0…	GO:0005488,binding|GO:0016787,hydrolase activity|GO:0046872,metal ion binding|GO:0046914,transition metal ion binding|GO:0043169,cation binding|GO:0016835,carbon-oxygen lyase activity|GO:0016836,hydro-lyase activity|GO:0052689,carboxylic ester hydrolase activity|GO:0043167,ion binding|GO:0003824,catalytic activity|GO:0016788,hydrolase activity, acting on ester bonds|GO:0004089,carbonate dehydrata…	ssc00910,Nitrogen metabolism	2	9	9	9	9	9	9	9	9	49.8	28.975	261	49.8	49.8	49.8	143570000	124840000	116560000	0.000531745	0.000473207	0.000390686
tr|F1SFI4|F1SFI4_PIGKininogen-1isoform1OS=SusscrofaOX=9823GN=KNG1PE=1SV=3;tr|A0A480VYC8|A0A480VYC8_PIGKininogen-1isoform1OS=SusscrofaOX=9823PE=4SV=1;tr|A0A480DU97|A0A480DU97_PIGKininogen-1isoform1OS=SusscrofaOX=9823PE=4SV=1;tr|A0A480TFU9|A0A480TFU9_PIGKininogen-1isoform2(Fragment)OS=SusscrofaOX=9823PE=4SV=1;tr|A0A480TFD7|A0A480TFD7_PIGKininogen-1isoform2(Fragment)OS=SusscrofaOX=9823PE=4SV=1;tr|A0…	F1SFI4	tr|F1SFI4|F1SFI4_PIG Kininogen-1 isoform 1 OS=Sus scrofa OX=9823 GN=KNG1 PE=1 SV=3;tr|A0A480VYC8|A0A480VYC8_PIG Kininogen-1 isoform 1 OS=Sus scrofa OX=9823 PE=4 SV=1;tr|A0A480DU97|A0A480DU97_PIG Kininogen-1 isoform 1 OS=Sus scrofa OX=9823 PE=4 SV=1;tr|A0A4	Kininogen-1 isoform 1	Sus scrofa	KNG1	GO:0007599,hemostasis|GO:0080090,regulation of primary metabolic process|GO:0019222,regulation of metabolic process|GO:0048585,negative regulation of response to stimulus|GO:0007596,blood coagulation|GO:0048583,regulation of response to stimulus|GO:0007162,negative regulation of cell adhesion|GO:0055074,calcium ion homeostasis|GO:0098771,inorganic ion homeostasis|GO:0010605,negative regulation of…	GO:0005737,cytoplasm|GO:0005622,intracellular|GO:0043230,extracellular organelle|GO:0031982,vesicle|GO:0044421,extracellular region part|GO:0043227,membrane-bounded organelle|GO:0005829,cytosol|GO:0044464,cell part|GO:0005623,cell|GO:0031988,membrane-bounded vesicle|GO:0044444,cytoplasmic part|GO:0005576,extracellular region|GO:0005615,extracellular space|GO:0072562,blood microparticle|GO:0044424…	GO:0004866,endopeptidase inhibitor activity|GO:0061135,endopeptidase regulator activity|GO:0061134,peptidase regulator activity|GO:0005102,receptor binding|GO:0005515,protein binding|GO:0030414,peptidase inhibitor activity|GO:0004869,cysteine-type endopeptidase inhibitor activity|GO:0004857,enzyme inhibitor activity|GO:0098772,molecular function regulator|GO:0030234,enzyme regulator activity|GO:0…	0	31	15	15	14	15	15	14	15	15	30.3	69.853	631	30.3	30.3	30.3	140450000	122810000	147310000	0.000520189	0.000465512	0.000493754
tr|F1SQR8|F1SQR8_PIGLeukotrieneA(4)hydrolaseOS=SusscrofaOX=9823GN=LTA4HPE=3SV=3;tr|K9J6K4|K9J6K4_PIGLeukotrieneA(4)hydrolaseOS=SusscrofaOX=9823GN=LTA4HPE=2SV=1;tr|E0D7H7|E0D7H7_PIGLeukotrieneA(4)hydrolaseOS=SusscrofaOX=9823GN=AmpTPE=2SV=1;tr|A0A480NSE6|A0A480NSE6_PIGLeukotrieneA-4hydrolaseisoform1OS=SusscrofaOX=9823PE=4SV=1;tr|D0G776|D0G776_PIGLeukotrieneA(4)hydrolaseOS=SusscrofaOX=9823GN=LTA4HPE…	F1SQR8	tr|F1SQR8|F1SQR8_PIG Leukotriene A(4) hydrolase OS=Sus scrofa OX=9823 GN=LTA4H PE=3 SV=3;tr|K9J6K4|K9J6K4_PIG Leukotriene A(4) hydrolase OS=Sus scrofa OX=9823 GN=LTA4H PE=2 SV=1;tr|E0D7H7|E0D7H7_PIG Leukotriene A(4) hydrolase OS=Sus scrofa OX=9823 GN=AmpT	Leukotriene A(4) hydrolase	Sus scrofa	LTA4H	GO:0006633,fatty acid biosynthetic process|GO:0006631,fatty acid metabolic process|GO:0006636,unsaturated fatty acid biosynthetic process|GO:0044237,cellular metabolic process|GO:0019752,carboxylic acid metabolic process|GO:0044248,cellular catabolic process|GO:0044249,cellular biosynthetic process|GO:0034641,cellular nitrogen compound metabolic process|GO:0006807,nitrogen compound metabolic proc…	GO:0005737,cytoplasm|GO:0043231,intracellular membrane-bounded organelle|GO:0005634,nucleus|GO:0044464,cell part|GO:0005623,cell|GO:0005622,intracellular|GO:0043229,intracellular organelle|GO:0044424,intracellular part|GO:0043227,membrane-bounded organelle|GO:0043226,organelle	GO:0004177,aminopeptidase activity|GO:0008238,exopeptidase activity|GO:0008270,zinc ion binding|GO:0008233,peptidase activity|GO:0008235,metalloexopeptidase activity|GO:0008237,metallopeptidase activity|GO:0043169,cation binding|GO:0042277,peptide binding|GO:0046914,transition metal ion binding|GO:0016801,hydrolase activity, acting on ether bonds|GO:0016803,ether hydrolase activity|GO:0043167,ion…	ssc00590,Arachidonic acid metabolism|ssc01100,Metabolic pathways	47	27	27	27	25	26	27	25	26	52.1	69.047	610	52.1	47.2	49.3	139590000	112530000	131370000	0.000517004	0.000426545	0.000440326
tr|F1RIF8|F1RIF8_PIG6-phosphogluconatedehydrogenase,decarboxylatingOS=SusscrofaOX=9823GN=PGDPE=1SV=3;tr|A0A480YSA5|A0A480YSA5_PIG6-phosphogluconatedehydrogenase,decarboxylatingOS=SusscrofaOX=9823PE=3SV=1;tr|A0A480Z7G8|A0A480Z7G8_PIG6-phosphogluconatedehydrogenase,decarboxylatingOS=SusscrofaOX=9823PE=3SV=1;tr|A0A480TFQ4|A0A480TFQ4_PIG6-phosphogluconatedehydrogenase,decarboxylatingOS=SusscrofaOX=98…	F1RIF8	tr|F1RIF8|F1RIF8_PIG 6-phosphogluconate dehydrogenase, decarboxylating OS=Sus scrofa OX=9823 GN=PGD PE=1 SV=3;tr|A0A480YSA5|A0A480YSA5_PIG 6-phosphogluconate dehydrogenase, decarboxylating OS=Sus scrofa OX=9823 PE=3 SV=1;tr|A0A480Z7G8|A0A480Z7G8_PIG 6-phos	6-phosphogluconate dehydrogenase, decarboxylating	Sus scrofa	PGD	GO:0006739,NADP metabolic process|GO:0006732,coenzyme metabolic process|GO:0006733,oxidoreduction coenzyme metabolic process|GO:0019752,carboxylic acid metabolic process|GO:0046496,nicotinamide nucleotide metabolic process|GO:0044723,single-organism carbohydrate metabolic process|GO:0034641,cellular nitrogen compound metabolic process|GO:0006098,pentose-phosphate shunt|GO:0044281,small molecule m…	GO:0005737,cytoplasm|GO:0044464,cell part|GO:0005623,cell|GO:0005622,intracellular|GO:0044424,intracellular part	GO:0005488,binding|GO:0050662,coenzyme binding|GO:0050661,NADP binding|GO:0016614,oxidoreductase activity, acting on CH-OH group of donors|GO:0016616,oxidoreductase activity, acting on the CH-OH group of donors, NAD or NADP as acceptor|GO:0097159,organic cyclic compound binding|GO:0000166,nucleotide binding|GO:0036094,small molecule binding|GO:0003824,catalytic activity|GO:0048037,cofactor bindin…	0	19	16	1	16	16	16	1	1	1	40.8	52.3	475	40.8	40.8	40.8	136760000	152900000	168130000	0.000506523	0.000579568	0.000563539
tr|A0A480C1Q3|A0A480C1Q3_PIGProteinS100OS=SusscrofaOX=9823PE=3SV=1;sp|P31950|S10AB_PIGProteinS100-A11OS=SusscrofaOX=9823GN=S100A11PE=1SV=1	A0A480C1Q3	tr|A0A480C1Q3|A0A480C1Q3_PIG Protein S100 OS=Sus scrofa OX=9823 PE=3 SV=1;sp|P31950|S10AB_PIG Protein S100-A11 OS=Sus scrofa OX=9823 GN=S100A11 PE=1 SV=1	Protein S100	Sus scrofa						2	2	2	2	2	2	2	2	2	30.3	11.18	99	30.3	30.3	30.3	136700000	101970000	129930000	0.0005063	0.000386518	0.0004355
tr|I3LSW4|I3LSW4_PIGCornifinOS=SusscrofaOX=9823GN=SPRPPE=4SV=1;sp|P35323|SPRR1_PIGCornifinOS=SusscrofaOX=9823GN=SPRPPE=2SV=1;tr|A0A480NPL6|A0A480NPL6_PIGCornifin-BOS=SusscrofaOX=9823PE=4SV=1;tr|I3LRR1|I3LRR1_PIGUncharacterizedproteinOS=SusscrofaOX=9823GN=LOC100157968PE=4SV=2	I3LSW4	tr|I3LSW4|I3LSW4_PIG Cornifin OS=Sus scrofa OX=9823 GN=SPRP PE=4 SV=1;sp|P35323|SPRR1_PIG Cornifin OS=Sus scrofa OX=9823 GN=SPRP PE=2 SV=1;tr|A0A480NPL6|A0A480NPL6_PIG Cornifin-B OS=Sus scrofa OX=9823 PE=4 SV=1	Cornifin	Sus scrofa	SPRP	GO:0018149,peptide cross-linking|GO:0030154,cell differentiation|GO:0008544,epidermis development|GO:0007275,multicellular organism development|GO:0044699,single-organism process|GO:0044267,cellular protein metabolic process|GO:0044260,cellular macromolecule metabolic process|GO:0048869,cellular developmental process|GO:0071704,organic substance metabolic process|GO:0048513,animal organ developme…	GO:0005737,cytoplasm|GO:0044464,cell part|GO:0005623,cell|GO:0005622,intracellular|GO:0044424,intracellular part|GO:0016020,membrane|GO:0071944,cell periphery|GO:0005886,plasma membrane|GO:0001533,cornified envelope	GO:0005198,structural molecule activity	0	4	4	4	3	4	4	3	4	4	64.9	10.758	97	47.4	64.9	64.9	136360000	152820000	154680000	0.000505041	0.000579265	0.000518457
tr|A0A481DIE9|A0A481DIE9_PIGPre-Blymphocyteprotein3(Fragment)OS=SusscrofaOX=9823PE=4SV=1	A0A481DIE9	tr|A0A481DIE9|A0A481DIE9_PIG Pre-B lymphocyte protein 3 (Fragment) OS=Sus scrofa OX=9823 PE=4 SV=1	Pre-B lymphocyte protein 3 (Fragment)	Sus scrofa						1	3	0	3	3	3	0	0	0	24.5	15.829	143	24.5	24.5	24.5	135800000	148420000	123620000	0.000502967	0.000562587	0.00041435
tr|Q9XSH0|Q9XSH0_PIGSecretedfolatebindingproteinOS=SusscrofaOX=9823PE=2SV=1;tr|A0A480P104|A0A480P104_PIGFolatereceptoralpha(Fragment)OS=SusscrofaOX=9823PE=4SV=1;tr|A0A480P126|A0A480P126_PIGFolatereceptoralphaOS=SusscrofaOX=9823PE=4SV=1;tr|I3LDJ1|I3LDJ1_PIGUncharacterizedproteinOS=SusscrofaOX=9823GN=FOLR1PE=1SV=1;tr|A0A480Z317|A0A480Z317_PIGFolatereceptoralpha(Fragment)OS=SusscrofaOX=9823PE=4SV=1;…	Q9XSH0	tr|Q9XSH0|Q9XSH0_PIG Secreted folate binding protein OS=Sus scrofa OX=9823 PE=2 SV=1;tr|A0A480P104|A0A480P104_PIG Folate receptor alpha (Fragment) OS=Sus scrofa OX=9823 PE=4 SV=1;tr|A0A480P126|A0A480P126_PIG Folate receptor alpha OS=Sus scrofa OX=9823 PE=4	Secreted folate binding protein	Sus scrofa		GO:0042886,amide transport|GO:0051181,cofactor transport|GO:0051180,vitamin transport|GO:0015884,folic acid transport|GO:0015849,organic acid transport|GO:0006811,ion transport|GO:0006810,transport|GO:0015711,organic anion transport|GO:0051179,localization|GO:0071705,nitrogen compound transport|GO:0044765,single-organism transport|GO:0006835,dicarboxylic acid transport|GO:0044699,single-organism …	0	GO:0043168,anion binding|GO:0051184,cofactor transporter activity|GO:0072341,modified amino acid binding|GO:0051183,vitamin transporter activity|GO:0043177,organic acid binding|GO:0005215,transporter activity|GO:0005542,folic acid binding|GO:0008517,folic acid transporter activity|GO:0031406,carboxylic acid binding|GO:0019842,vitamin binding|GO:0043167,ion binding|GO:0036094,small molecule bindin…	ssc04144,Endocytosis	55	8	8	8	8	8	8	8	8	38.9	28.905	252	38.9	38.9	38.9	135780000	84908000	148180000	0.000502893	0.000321844	0.00049667
tr|A0A480RH92|A0A480RH92_PIGHighmobilitygroupproteinB2OS=SusscrofaOX=9823PE=4SV=1;tr|F1RJ01|F1RJ01_PIGHighmobilitygroupproteinB2OS=SusscrofaOX=9823GN=HMGB2PE=4SV=3;sp|P17741|HMGB2_PIGHighmobilitygroupproteinB2OS=SusscrofaOX=9823GN=HMGB2PE=1SV=2;tr|A0A480RJK5|A0A480RJK5_PIGHighmobilitygroupproteinB2OS=SusscrofaOX=9823PE=4SV=1;tr|A0A481CVX8|A0A481CVX8_PIGHighmobilitygroupproteinB2(Fragment)OS=Sussc…	A0A480RH92	tr|A0A480RH92|A0A480RH92_PIG High mobility group protein B2 OS=Sus scrofa OX=9823 PE=4 SV=1;tr|F1RJ01|F1RJ01_PIG High mobility group protein B2 OS=Sus scrofa OX=9823 GN=HMGB2 PE=4 SV=3;sp|P17741|HMGB2_PIG High mobility group protein B2 OS=Sus scrofa OX=982	High mobility group protein B2	Sus scrofa						37	9	7	9	9	9	7	7	7	19.5	45.297	400	19.5	19.5	19.5	135500000	116920000	178540000	0.000501856	0.000443186	0.000598431
tr|L8AXK3|L8AXK3_PIGIgGheavychainOS=SusscrofaOX=9823GN=IGHGPE=2SV=1	L8AXK3	tr|L8AXK3|L8AXK3_PIG IgG heavy chain OS=Sus scrofa OX=9823 GN=IGHG PE=2 SV=1	IgG heavy chain	Sus scrofa	IGHG					1	18	1	18	17	17	1	0	1	49.9	51.388	471	49.9	46.7	49.5	135390000	127920000	140540000	0.000501448	0.000484881	0.000471062
tr|A0A286ZUI3|A0A286ZUI3_PIGTr-typeGdomain-containingproteinOS=SusscrofaOX=9823GN=EEF1A1PE=1SV=1;tr|A0A287A391|A0A287A391_PIGElongationfactor1-alphaOS=SusscrofaOX=9823GN=EEF1A1PE=1SV=1;tr|A0A481CHS8|A0A481CHS8_PIGElongationfactor1-alphaOS=SusscrofaOX=9823PE=3SV=1;tr|A0A288CG57|A0A288CG57_PIGElongationfactor1-alphaOS=SusscrofaOX=9823GN=EEF1A1PE=1SV=1;tr|Q0PY11|Q0PY11_PIGElongationfactor1-alphaOS=S…	A0A286ZUI3	tr|A0A286ZUI3|A0A286ZUI3_PIG Tr-type G domain-containing protein OS=Sus scrofa OX=9823 GN=EEF1A1 PE=1 SV=1;tr|A0A287A391|A0A287A391_PIG Elongation factor 1-alpha OS=Sus scrofa OX=9823 GN=EEF1A1 PE=1 SV=1;tr|A0A481CHS8|A0A481CHS8_PIG Elongation factor 1-alp	Tr-type G domain-containing protein	Sus scrofa	EEF1A1	GO:0070887,cellular response to chemical stimulus|GO:0070849,response to epidermal growth factor|GO:1901564,organonitrogen compound metabolic process|GO:0044249,cellular biosynthetic process|GO:0034641,cellular nitrogen compound metabolic process|GO:0006807,nitrogen compound metabolic process|GO:0034645,cellular macromolecule biosynthetic process|GO:0042221,response to chemical|GO:1901576,organic…	GO:0098590,plasma membrane region|GO:0015629,actin cytoskeleton|GO:0044421,extracellular region part|GO:0031974,membrane-enclosed lumen|GO:0043229,intracellular organelle|GO:0043228,non-membrane-bounded organelle|GO:0005622,intracellular|GO:0043227,membrane-bounded organelle|GO:0043226,organelle|GO:0005856,cytoskeleton|GO:0001726,ruffle|GO:0042995,cell projection|GO:0070062,extracellular exosome|…	GO:0035639,purine ribonucleoside triphosphate binding|GO:0019899,enzyme binding|GO:0005488,binding|GO:0003676,nucleic acid binding|GO:0043167,ion binding|GO:1901363,heterocyclic compound binding|GO:0001883,purine nucleoside binding|GO:0001882,nucleoside binding|GO:0043168,anion binding|GO:0000049,tRNA binding|GO:0016462,pyrophosphatase activity|GO:0000166,nucleotide binding|GO:0032561,guanyl ribo…	ssc05134,Legionellosis|ssc03013,RNA transport	58	11	11	11	11	11	11	11	11	36.5	46.661	433	36.5	36.5	36.5	134160000	150230000	156950000	0.000496893	0.000569447	0.000526065
tr|F1RKG8|F1RKG8_PIGUncharacterizedproteinOS=SusscrofaOX=9823GN=PEBP1PE=1SV=1;tr|A0A480DTJ2|A0A480DTJ2_PIGPhosphatidylethanolamine-bindingprotein1(Fragment)OS=SusscrofaOX=9823PE=4SV=1;tr|A0A481D3Z1|A0A481D3Z1_PIGPhosphatidylethanolamine-bindingprotein1(Fragment)OS=SusscrofaOX=9823PE=4SV=1;tr|A0A480PAZ9|A0A480PAZ9_PIGPhosphatidylethanolamine-bindingprotein1OS=SusscrofaOX=9823PE=4SV=1;tr|A0A481AZ31…	F1RKG8	tr|F1RKG8|F1RKG8_PIG Uncharacterized protein OS=Sus scrofa OX=9823 GN=PEBP1 PE=1 SV=1;tr|A0A480DTJ2|A0A480DTJ2_PIG Phosphatidylethanolamine-binding protein 1 (Fragment) OS=Sus scrofa OX=9823 PE=4 SV=1;tr|A0A481D3Z1|A0A481D3Z1_PIG Phosphatidylethanolamine-b	Uncharacterized protein	Sus scrofa	PEBP1	0	GO:0043231,intracellular membrane-bounded organelle|GO:0005622,intracellular|GO:0043230,extracellular organelle|GO:0031982,vesicle|GO:0044421,extracellular region part|GO:0043227,membrane-bounded organelle|GO:0005634,nucleus|GO:0044464,cell part|GO:0005623,cell|GO:0031988,membrane-bounded vesicle|GO:0043229,intracellular organelle|GO:0005576,extracellular region|GO:0044424,intracellular part|GO:1…	GO:0005515,protein binding|GO:0097159,organic cyclic compound binding|GO:0044822,poly(A) RNA binding|GO:0019899,enzyme binding|GO:0019901,protein kinase binding|GO:0019900,kinase binding|GO:0003723,RNA binding|GO:0003676,nucleic acid binding|GO:1901363,heterocyclic compound binding|GO:0005488,binding	0	13	10	10	9	10	9	9	10	9	69.5	20.971	187	57.8	69.5	69.5	133540000	142730000	144730000	0.000494597	0.000541019	0.000485106
tr|A0A480X5P5|A0A480X5P5_PIGComplementfactorIisoform3preproprotein(Fragment)OS=SusscrofaOX=9823PE=3SV=1;tr|A0A480WY05|A0A480WY05_PIGComplementfactorIisoform1preproproteinOS=SusscrofaOX=9823PE=3SV=1;tr|A0A480X5V7|A0A480X5V7_PIGComplementfactorIisoform1preproprotein(Fragment)OS=SusscrofaOX=9823PE=3SV=1;tr|A0A480QJU9|A0A480QJU9_PIGComplementfactorIisoform1preproproteinOS=SusscrofaOX=9823PE=3SV=1;tr|…	A0A480X5P5	tr|A0A480X5P5|A0A480X5P5_PIG Complement factor I isoform 3 preproprotein (Fragment) OS=Sus scrofa OX=9823 PE=3 SV=1;tr|A0A480WY05|A0A480WY05_PIG Complement factor I isoform 1 preproprotein OS=Sus scrofa OX=9823 PE=3 SV=1;tr|A0A480X5V7|A0A480X5V7_PIG Comple	Complement factor I isoform 3 preproprotein (Fragment)	Sus scrofa						23	21	1	20	21	21	1	1	1	42.1	62.054	561	38.7	42.1	42.1	132330000	125250000	135530000	0.000490115	0.000474761	0.00045427
tr|A0A287A830|A0A287A830_PIGPentaxinOS=SusscrofaOX=9823GN=CRPPE=3SV=1;tr|F1RJ76|F1RJ76_PIGPentaxinOS=SusscrofaOX=9823GN=CRPPE=3SV=1;tr|B5A562|B5A562_PIGPentaxinOS=SusscrofaOX=9823PE=2SV=1;sp|O19062|CRP_PIGC-reactiveproteinOS=SusscrofaOX=9823GN=CRPPE=2SV=1;tr|A0A480EDM9|A0A480EDM9_PIGC-reactiveproteinisoform1OS=SusscrofaOX=9823PE=4SV=1	A0A287A830	tr|A0A287A830|A0A287A830_PIG Pentaxin OS=Sus scrofa OX=9823 GN=CRP PE=3 SV=1;tr|F1RJ76|F1RJ76_PIG Pentaxin OS=Sus scrofa OX=9823 GN=CRP PE=3 SV=1;tr|B5A562|B5A562_PIG Pentaxin OS=Sus scrofa OX=9823 PE=2 SV=1;sp|O19062|CRP_PIG C-reactive protein OS=Sus scro	Pentaxin	Sus scrofa	CRP	GO:0008104,protein localization|GO:0006954,inflammatory response|GO:0051046,regulation of secretion|GO:0051049,regulation of transport|GO:0072606,interleukin-8 secretion|GO:0032940,secretion by cell|GO:1903530,regulation of secretion by cell|GO:0051223,regulation of protein transport|GO:0050789,regulation of biological process|GO:0044699,single-organism process|GO:0032880,regulation of protein lo…	GO:0005576,extracellular region	GO:0043169,cation binding|GO:0046872,metal ion binding|GO:0005488,binding|GO:0043167,ion binding	0	5	6	6	5	5	6	5	5	6	32.5	22.546	200	29	32	32.5	130150000	228270000	236820000	0.000482041	0.000865258	0.000793774
tr|A0A287AA42|A0A287AA42_PIGIg-likedomain-containingproteinOS=SusscrofaOX=9823PE=4SV=1;tr|A0A287ANU5|A0A287ANU5_PIGIg-likedomain-containingproteinOS=SusscrofaOX=9823PE=4SV=1	A0A287AA42	tr|A0A287AA42|A0A287AA42_PIG Ig-like domain-containing protein OS=Sus scrofa OX=9823 PE=4 SV=1;tr|A0A287ANU5|A0A287ANU5_PIG Ig-like domain-containing protein OS=Sus scrofa OX=9823 PE=4 SV=1	Ig-like domain-containing protein	Sus scrofa						2	2	1	2	2	2	1	1	1	23.1	15.673	147	23.1	23.1	23.1	130070000	102230000	151170000	0.000481745	0.000387503	0.000506692
tr|A0A480DZF0|A0A480DZF0_PIGCystatin-AOS=SusscrofaOX=9823PE=3SV=1	A0A480DZF0	tr|A0A480DZF0|A0A480DZF0_PIG Cystatin-A OS=Sus scrofa OX=9823 PE=3 SV=1	Cystatin-A	Sus scrofa						1	7	0	6	6	7	0	0	0	53.4	11.638	103	41.7	41.7	53.4	130040000	110310000	127830000	0.000481633	0.000418131	0.000428461
tr|A0A481D353|A0A481D353_PIG14-3-3proteinepsilonisoformX1(Fragment)OS=SusscrofaOX=9823PE=3SV=1;tr|A0A287ARU7|A0A287ARU7_PIG14_3_3domain-containingproteinOS=SusscrofaOX=9823GN=YWHAEPE=1SV=1;tr|A0A287A2R9|A0A287A2R9_PIG14_3_3domain-containingproteinOS=SusscrofaOX=9823GN=YWHAEPE=1SV=1;tr|A0A480V9R2|A0A480V9R2_PIG14-3-3proteinepsilonOS=SusscrofaOX=9823PE=3SV=1;tr|A0A480VWU2|A0A480VWU2_PIG14-3-3protei…	A0A481D353	tr|A0A481D353|A0A481D353_PIG 14-3-3 protein epsilon isoform X1 (Fragment) OS=Sus scrofa OX=9823 PE=3 SV=1;tr|A0A287ARU7|A0A287ARU7_PIG 14_3_3 domain-containing protein OS=Sus scrofa OX=9823 GN=YWHAE PE=1 SV=1;tr|A0A287A2R9|A0A287A2R9_PIG 14_3_3 domain-cont	14-3-3 protein epsilon isoform X1 (Fragment)	Sus scrofa						16	16	13	14	16	14	11	13	11	63.4	25.968	227	59.5	63.4	59.5	129700000	109770000	124310000	0.000480374	0.000416084	0.000416663
tr|A0A075B7H9|A0A075B7H9_PIGIg-likedomain-containingproteinOS=SusscrofaOX=9823PE=4SV=6;tr|A0A075B7I9|A0A075B7I9_PIGIg-likedomain-containingproteinOS=SusscrofaOX=9823PE=4SV=8	A0A075B7H9	tr|A0A075B7H9|A0A075B7H9_PIG Ig-like domain-containing protein OS=Sus scrofa OX=9823 PE=4 SV=6;tr|A0A075B7I9|A0A075B7I9_PIG Ig-like domain-containing protein OS=Sus scrofa OX=9823 PE=4 SV=8	Ig-like domain-containing protein	Sus scrofa		GO:0050896,response to stimulus|GO:0002376,immune system process|GO:0002377,immunoglobulin production|GO:0006955,immune response|GO:0002440,production of molecular mediator of immune response	GO:0005576,extracellular region|GO:0005615,extracellular space|GO:0044421,extracellular region part	0	0	2	3	2	3	3	3	2	2	2	33.1	12.617	121	33.1	33.1	33.1	129100000	73926000	148300000	0.000478152	0.000280217	0.000497072
tr|A0A287ALZ4|A0A287ALZ4_PIGActin-relatedprotein2/3complexsubunit3OS=SusscrofaOX=9823GN=ARPC3PE=1SV=1;tr|A0A480T9T3|A0A480T9T3_PIGActin-relatedprotein2/3complexsubunit3OS=SusscrofaOX=9823PE=3SV=1;tr|A0A480WBP5|A0A480WBP5_PIGActin-relatedprotein2/3complexsubunit3isoform1(Fragment)OS=SusscrofaOX=9823PE=4SV=1;tr|B5APU8|B5APU8_PIGActin-relatedprotein2/3complexsubunit3OS=SusscrofaOX=9823GN=ARPC3PE=1SV…	A0A287ALZ4	tr|A0A287ALZ4|A0A287ALZ4_PIG Actin-related protein 2/3 complex subunit 3 OS=Sus scrofa OX=9823 GN=ARPC3 PE=1 SV=1;tr|A0A480T9T3|A0A480T9T3_PIG Actin-related protein 2/3 complex subunit 3 OS=Sus scrofa OX=9823 PE=3 SV=1;tr|A0A480WBP5|A0A480WBP5_PIG Actin-re	Actin-related protein 2/3 complex subunit 3	Sus scrofa	ARPC3	GO:0022607,cellular component assembly|GO:0033043,regulation of organelle organization|GO:0043933,macromolecular complex subunit organization|GO:0030036,actin cytoskeleton organization|GO:0051128,regulation of cellular component organization|GO:0008064,regulation of actin polymerization or depolymerization|GO:0034314,Arp2/3 complex-mediated actin nucleation|GO:0034622,cellular macromolecular comp…	GO:0015629,actin cytoskeleton|GO:0043229,intracellular organelle|GO:0043228,non-membrane-bounded organelle|GO:0005924,cell-substrate adherens junction|GO:0005925,focal adhesion|GO:0043227,membrane-bounded organelle|GO:0043226,organelle|GO:0030054,cell junction|GO:0030055,cell-substrate junction|GO:0005856,cytoskeleton|GO:0042995,cell projection|GO:0031982,vesicle|GO:0016020,membrane|GO:0031988,me…	GO:0005200,structural constituent of cytoskeleton|GO:0008092,cytoskeletal protein binding|GO:0051015,actin filament binding|GO:0005198,structural molecule activity|GO:0003779,actin binding|GO:0044877,macromolecular complex binding|GO:0005488,binding|GO:0005515,protein binding|GO:0032403,protein complex binding	ssc04810,Regulation of actin cytoskeleton|ssc05100,Bacterial invasion of epithelial cells|ssc04144,Endocytosis|ssc04666,Fc gamma R-mediated phagocytosis|ssc05132,Salmonella infection	22	6	6	6	6	6	6	6	6	42.6	17.808	155	42.6	42.6	42.6	128460000	113010000	139100000	0.000475782	0.000428365	0.000466236
sp|P04366|AMBP_PIGProteinAMBP(Fragment)OS=SusscrofaOX=9823GN=AMBPPE=1SV=2;tr|F1SN71|F1SN71_PIGProteinAMBPOS=SusscrofaOX=9823GN=AMBPPE=4SV=2;tr|A0A480P2R0|A0A480P2R0_PIGProteinAMBPpreproproteinOS=SusscrofaOX=9823PE=4SV=1;tr|A0A480EWB5|A0A480EWB5_PIGProteinAMBPpreproproteinOS=SusscrofaOX=9823PE=4SV=1;tr|A0A480RA44|A0A480RA44_PIGProteinAMBPpreproproteinOS=SusscrofaOX=9823PE=4SV=1;tr|A0A480RF57|A0A48…	P04366	sp|P04366|AMBP_PIG Protein AMBP (Fragment) OS=Sus scrofa OX=9823 GN=AMBP PE=1 SV=2;tr|F1SN71|F1SN71_PIG Protein AMBP OS=Sus scrofa OX=9823 GN=AMBP PE=4 SV=2;tr|A0A480P2R0|A0A480P2R0_PIG Protein AMBP preproprotein OS=Sus scrofa OX=9823 PE=4 SV=1;tr|A0A480EW	Protein AMBP (Fragment)	Sus scrofa	AMBP	GO:0009892,negative regulation of metabolic process|GO:0080090,regulation of primary metabolic process|GO:0019222,regulation of metabolic process|GO:0031324,negative regulation of cellular metabolic process|GO:0031323,regulation of cellular metabolic process|GO:0043086,negative regulation of catalytic activity|GO:0044267,cellular protein metabolic process|GO:0051248,negative regulation of protein…	GO:0043230,extracellular organelle|GO:0031982,vesicle|GO:0044421,extracellular region part|GO:0043227,membrane-bounded organelle|GO:0016020,membrane|GO:0044464,cell part|GO:0005623,cell|GO:0031988,membrane-bounded vesicle|GO:0071944,cell periphery|GO:0005615,extracellular space|GO:0072562,blood microparticle|GO:0005886,plasma membrane|GO:0005576,extracellular region|GO:1903561,extracellular vesic…	GO:0030414,peptidase inhibitor activity|GO:0044877,macromolecular complex binding|GO:0005488,binding|GO:0004857,enzyme inhibitor activity|GO:0098772,molecular function regulator|GO:1901363,heterocyclic compound binding|GO:0032403,protein complex binding|GO:0030234,enzyme regulator activity|GO:0042802,identical protein binding|GO:0042803,protein homodimerization activity|GO:0020037,heme binding|GO…	0	17	8	8	8	7	8	8	7	8	28.5	37.69	337	28.5	24.9	28.5	125870000	134590000	138530000	0.000466189	0.000510164	0.000464325
tr|A0A480WCW5|A0A480WCW5_PIGZinc-alpha-2-glycoproteinOS=SusscrofaOX=9823PE=3SV=1;tr|A0A480RP90|A0A480RP90_PIGZinc-alpha-2-glycoproteinOS=SusscrofaOX=9823PE=3SV=1;tr|A0A286ZVC3|A0A286ZVC3_PIGMHC_I-like_Ag-recogdomain-containingproteinOS=SusscrofaOX=9823GN=AZGP1PE=1SV=1;tr|A0A287BJ64|A0A287BJ64_PIGMHC_I-like_Ag-recogdomain-containingproteinOS=SusscrofaOX=9823GN=AZGP1PE=1SV=1;tr|A0A480QJK6|A0A480QJK…	A0A480WCW5	tr|A0A480WCW5|A0A480WCW5_PIG Zinc-alpha-2-glycoprotein OS=Sus scrofa OX=9823 PE=3 SV=1;tr|A0A480RP90|A0A480RP90_PIG Zinc-alpha-2-glycoprotein OS=Sus scrofa OX=9823 PE=3 SV=1;tr|A0A286ZVC3|A0A286ZVC3_PIG MHC_I-like_Ag-recog domain-containing protein OS=Sus	Zinc-alpha-2-glycoprotein	Sus scrofa						7	15	2	13	14	15	1	1	2	54.2	34.797	312	45.2	48.4	54.2	125740000	162900000	133400000	0.000465707	0.000617473	0.00044713
tr|A0A480VYY2|A0A480VYY2_PIGHeterogeneousnuclearribonucleoproteinsA2/B1isoformX2(Fragment)OS=SusscrofaOX=9823PE=4SV=1;tr|A0A480VXV8|A0A480VXV8_PIGHeterogeneousnuclearribonucleoproteinsA2/B1isoformX2(Fragment)OS=SusscrofaOX=9823PE=4SV=1;tr|A0A287A453|A0A287A453_PIGUncharacterizedproteinOS=SusscrofaOX=9823GN=HNRNPA2B1PE=1SV=1;tr|A0A480VYB0|A0A480VYB0_PIGHeterogeneousnuclearribonucleoproteinsA2/B1is…	A0A480VYY2	tr|A0A480VYY2|A0A480VYY2_PIG Heterogeneous nuclear ribonucleoproteins A2/B1 isoform X2 (Fragment) OS=Sus scrofa OX=9823 PE=4 SV=1;tr|A0A480VXV8|A0A480VXV8_PIG Heterogeneous nuclear ribonucleoproteins A2/B1 isoform X2 (Fragment) OS=Sus scrofa OX=9823 PE=4 S	Heterogeneous nuclear ribonucleoproteins A2/B1 isoform X2 (Fragment)	Sus scrofa						24	9	9	8	8	9	8	8	9	38.5	28.096	257	38.1	38.1	38.5	123040000	96650000	96612000	0.000455707	0.000366352	0.000323824
tr|A0A481BXR7|A0A481BXR7_PIGTranscobalamin-1OS=SusscrofaOX=9823PE=4SV=1	A0A481BXR7	tr|A0A481BXR7|A0A481BXR7_PIG Transcobalamin-1 OS=Sus scrofa OX=9823 PE=4 SV=1	Transcobalamin-1	Sus scrofa						1	8	0	7	6	7	0	0	0	26.8	37.201	336	24.4	22	24.4	122930000	110630000	122630000	0.0004553	0.000419343	0.000411032
tr|A0A287BPP0|A0A287BPP0_PIGIg-likedomain-containingproteinOS=SusscrofaOX=9823PE=4SV=1;tr|A0A287BMT4|A0A287BMT4_PIGIg-likedomain-containingproteinOS=SusscrofaOX=9823PE=4SV=1;tr|A0A075B7I2|A0A075B7I2_PIGIg-likedomain-containingproteinOS=SusscrofaOX=9823PE=4SV=2;tr|A0A075B7I3|A0A075B7I3_PIGIg-likedomain-containingproteinOS=SusscrofaOX=9823PE=4SV=2;tr|A0A287A556|A0A287A556_PIGIg-likedomain-containin…	A0A287BPP0	tr|A0A287BPP0|A0A287BPP0_PIG Ig-like domain-containing protein OS=Sus scrofa OX=9823 PE=4 SV=1;tr|A0A287BMT4|A0A287BMT4_PIG Ig-like domain-containing protein OS=Sus scrofa OX=9823 PE=4 SV=1;tr|A0A075B7I2|A0A075B7I2_PIG Ig-like domain-containing protein OS=	Ig-like domain-containing protein	Sus scrofa		GO:0050896,response to stimulus|GO:0002376,immune system process|GO:0002377,immunoglobulin production|GO:0006955,immune response|GO:0002440,production of molecular mediator of immune response	GO:0005576,extracellular region|GO:0005615,extracellular space|GO:0044421,extracellular region part	0	0	7	2	2	2	2	2	2	2	2	34.1	13.308	123	34.1	34.1	34.1	121260000	104340000	150160000	0.000449115	0.000395501	0.000503307
tr|F1RXC2|F1RXC2_PIGCarbonicanhydrase2isoform1OS=SusscrofaOX=9823GN=CA2PE=1SV=2;tr|A0A480EJL4|A0A480EJL4_PIGCarbonicanhydrase2isoform1OS=SusscrofaOX=9823PE=3SV=1;tr|A0A287B6M0|A0A287B6M0_PIGAlpha-carbonicanhydrasedomain-containingproteinOS=SusscrofaOX=9823GN=CA2PE=1SV=1;tr|A0A480ZPR1|A0A480ZPR1_PIGCarbonicanhydrase2isoform1OS=SusscrofaOX=9823PE=3SV=1;tr|A0A480ZY00|A0A480ZY00_PIGCarbonicanhydrase2…	F1RXC2	tr|F1RXC2|F1RXC2_PIG Carbonic anhydrase 2 isoform 1 OS=Sus scrofa OX=9823 GN=CA2 PE=1 SV=2;tr|A0A480EJL4|A0A480EJL4_PIG Carbonic anhydrase 2 isoform 1 OS=Sus scrofa OX=9823 PE=3 SV=1;tr|A0A287B6M0|A0A287B6M0_PIG Alpha-carbonic anhydrase domain-containing p	Carbonic anhydrase 2 isoform 1	Sus scrofa	CA2	GO:0044710,single-organism metabolic process|GO:0006730,one-carbon metabolic process|GO:0009987,cellular process|GO:0044237,cellular metabolic process|GO:0044763,single-organism cellular process|GO:0044281,small molecule metabolic process|GO:0008152,metabolic process|GO:0044699,single-organism process	GO:0005737,cytoplasm|GO:0005829,cytosol|GO:0044464,cell part|GO:0005623,cell|GO:0005622,intracellular|GO:0044444,cytoplasmic part|GO:0044424,intracellular part	GO:0043169,cation binding|GO:0016151,nickel cation binding|GO:0046872,metal ion binding|GO:0046914,transition metal ion binding|GO:0016835,carbon-oxygen lyase activity|GO:0016836,hydro-lyase activity|GO:0043167,ion binding|GO:0003824,catalytic activity|GO:0008270,zinc ion binding|GO:0004089,carbonate dehydratase activity|GO:0016829,lyase activity|GO:0005488,binding	ssc00910,Nitrogen metabolism	7	9	9	9	9	9	9	9	9	46.2	29.257	260	46.2	46.2	46.2	119230000	112210000	134000000	0.000441596	0.000425332	0.000449141
tr|A0A480D8Q6|A0A480D8Q6_PIGUncharacterizedprotein(Fragment)OS=SusscrofaOX=9823PE=4SV=1	A0A480D8Q6	tr|A0A480D8Q6|A0A480D8Q6_PIG Uncharacterized protein (Fragment) OS=Sus scrofa OX=9823 PE=4 SV=1	Uncharacterized protein (Fragment)	Sus scrofa						1	2	2	2	2	2	2	2	2	7.5	17.877	174	7.5	7.5	7.5	118860000	106120000	115420000	0.000440226	0.000402248	0.000386865
sp|P61288|TCTP_PIGTranslationally-controlledtumorproteinOS=SusscrofaOX=9823GN=TPT1PE=2SV=1;tr|A0A287B4E6|A0A287B4E6_PIGTranslationally-controlledtumorproteinOS=SusscrofaOX=9823GN=TPT1PE=1SV=1;tr|A0A480QWP0|A0A480QWP0_PIGTranslationally-controlledtumorproteinisoform2OS=SusscrofaOX=9823PE=3SV=1;tr|A0A480XX81|A0A480XX81_PIGTranslationally-controlledtumorproteinisoform3OS=SusscrofaOX=9823PE=3SV=1;tr|…	P61288	sp|P61288|TCTP_PIG Translationally-controlled tumor protein OS=Sus scrofa OX=9823 GN=TPT1 PE=2 SV=1;tr|A0A287B4E6|A0A287B4E6_PIG Translationally-controlled tumor protein OS=Sus scrofa OX=9823 GN=TPT1 PE=1 SV=1;tr|A0A480QWP0|A0A480QWP0_PIG Translationally-c	Translationally-controlled tumor protein	Sus scrofa	TPT1	GO:0032502,developmental process|GO:0009987,cellular process|GO:0048869,cellular developmental process|GO:0030154,cell differentiation|GO:0044767,single-organism developmental process|GO:0044763,single-organism cellular process|GO:0044699,single-organism process	GO:0005737,cytoplasm|GO:0044464,cell part|GO:0005623,cell|GO:0005622,intracellular|GO:0044424,intracellular part	GO:0043169,cation binding|GO:0015631,tubulin binding|GO:0008092,cytoskeletal protein binding|GO:0008017,microtubule binding|GO:0043167,ion binding|GO:0005509,calcium ion binding|GO:0005515,protein binding|GO:0046872,metal ion binding|GO:0005488,binding	0	17	5	5	5	5	4	5	5	4	25.6	19.595	172	25.6	25.6	21.5	118390000	88282000	119730000	0.000438485	0.000334633	0.000401311
tr|A0A480GX11|A0A480GX11_PIGSeptin-2OS=SusscrofaOX=9823PE=4SV=1	A0A480GX11	tr|A0A480GX11|A0A480GX11_PIG Septin-2 OS=Sus scrofa OX=9823 PE=4 SV=1	Septin-2	Sus scrofa						1	1	1	1	1	1	1	1	1	3.6	30.448	281	3.6	3.6	3.6	115870000	41871000	48811000	0.000429152	0.000158712	0.000163605
tr|A0A480V933|A0A480V933_PIGMalatedehydrogenase(Fragment)OS=SusscrofaOX=9823PE=3SV=1;tr|A0A480VU82|A0A480VU82_PIGMalatedehydrogenase(Fragment)OS=SusscrofaOX=9823PE=3SV=1;tr|A0A480KJB8|A0A480KJB8_PIGMalatedehydrogenaseOS=SusscrofaOX=9823PE=3SV=1;sp|P00346|MDHM_PIGMalatedehydrogenase,mitochondrialOS=SusscrofaOX=9823GN=MDH2PE=1SV=2;tr|I3LP41|I3LP41_PIGMalatedehydrogenaseOS=SusscrofaOX=9823GN=MDH2PE=…	A0A480V933	tr|A0A480V933|A0A480V933_PIG Malate dehydrogenase (Fragment) OS=Sus scrofa OX=9823 PE=3 SV=1;tr|A0A480VU82|A0A480VU82_PIG Malate dehydrogenase (Fragment) OS=Sus scrofa OX=9823 PE=3 SV=1;tr|A0A480KJB8|A0A480KJB8_PIG Malate dehydrogenase OS=Sus scrofa OX=982	Malate dehydrogenase (Fragment)	Sus scrofa						25	14	14	13	14	14	13	14	14	55.6	33.671	320	51.6	55.6	55.6	114580000	108180000	129780000	0.000424374	0.000410057	0.000434997
tr|A0A480U3I8|A0A480U3I8_PIGNucleosidediphosphatekinase(Fragment)OS=SusscrofaOX=9823PE=3SV=1;sp|Q2EN76|NDKB_PIGNucleosidediphosphatekinaseBOS=SusscrofaOX=9823GN=NME2PE=2SV=1;tr|A0A480TYQ0|A0A480TYQ0_PIGNucleosidediphosphatekinase(Fragment)OS=SusscrofaOX=9823PE=3SV=1;tr|A0A480KE76|A0A480KE76_PIGNucleosidediphosphatekinaseOS=SusscrofaOX=9823PE=3SV=1;tr|A0A480SPE1|A0A480SPE1_PIGNucleosidediphosphate…	A0A480U3I8	tr|A0A480U3I8|A0A480U3I8_PIG Nucleoside diphosphate kinase (Fragment) OS=Sus scrofa OX=9823 PE=3 SV=1;sp|Q2EN76|NDKB_PIG Nucleoside diphosphate kinase B OS=Sus scrofa OX=9823 GN=NME2 PE=2 SV=1;tr|A0A480TYQ0|A0A480TYQ0_PIG Nucleoside diphosphate kinase (Fra	Nucleoside diphosphate kinase (Fragment)	Sus scrofa						52	7	1	7	7	7	1	1	1	63.5	15.495	137	63.5	63.5	63.5	114300000	107170000	133280000	0.000423337	0.000406228	0.000446728
tr|Q2VTP6|Q2VTP6_PIGPeptidylprolylisomeraseOS=SusscrofaOX=9823GN=FKBP1APE=4SV=1;tr|A0A480VB34|A0A480VB34_PIGPeptidylprolylisomerase(Fragment)OS=SusscrofaOX=9823PE=4SV=1;tr|A0A481DV97|A0A481DV97_PIGPeptidylprolylisomerase(Fragment)OS=SusscrofaOX=9823PE=4SV=1;tr|A0A480U4P8|A0A480U4P8_PIGPeptidylprolylisomerase(Fragment)OS=SusscrofaOX=9823PE=4SV=1;tr|A0A481C8I8|A0A481C8I8_PIGPeptidylprolylisomerase(…	Q2VTP6	tr|Q2VTP6|Q2VTP6_PIG Peptidylprolyl isomerase OS=Sus scrofa OX=9823 GN=FKBP1A PE=4 SV=1;tr|A0A480VB34|A0A480VB34_PIG Peptidylprolyl isomerase (Fragment) OS=Sus scrofa OX=9823 PE=4 SV=1;tr|A0A481DV97|A0A481DV97_PIG Peptidylprolyl isomerase (Fragment) OS=Sus	Peptidylprolyl isomerase	Sus scrofa	FKBP1A	GO:0044238,primary metabolic process|GO:0019220,regulation of phosphate metabolic process|GO:0019221,cytokine-mediated signaling pathway|GO:0019222,regulation of metabolic process|GO:0051049,regulation of transport|GO:0032386,regulation of intracellular transport|GO:0032387,negative regulation of intracellular transport|GO:0051282,regulation of sequestering of calcium ion|GO:0051283,negative regu…	GO:0005783,endoplasmic reticulum|GO:0005789,endoplasmic reticulum membrane|GO:0042175,nuclear outer membrane-endoplasmic reticulum membrane network|GO:0043229,intracellular organelle|GO:0043227,membrane-bounded organelle|GO:0043226,organelle|GO:0005737,cytoplasm|GO:0031090,organelle membrane|GO:0016020,membrane|GO:0016528,sarcoplasm|GO:0033017,sarcoplasmic reticulum membrane|GO:0044432,endoplasmi…	GO:0008144,drug binding|GO:0005488,binding|GO:0044325,ion channel binding|GO:0098772,molecular function regulator|GO:1901363,heterocyclic compound binding|GO:0019855,calcium channel inhibitor activity|GO:0005528,FK506 binding|GO:0003755,peptidyl-prolyl cis-trans isomerase activity|GO:0016248,channel inhibitor activity|GO:0016247,channel regulator activity|GO:0005527,macrolide binding|GO:0042802,i…	0	8	3	3	3	3	2	3	3	2	41.7	11.895	108	41.7	41.7	25	114220000	87986000	78655000	0.00042304	0.000333511	0.000263636
tr|A0A480P8N2|A0A480P8N2_PIGGalectinOS=SusscrofaOX=9823PE=4SV=1;tr|A0A480PBT8|A0A480PBT8_PIGGalectinOS=SusscrofaOX=9823PE=4SV=1;tr|A0A480Y7M5|A0A480Y7M5_PIGGalectin(Fragment)OS=SusscrofaOX=9823PE=4SV=1;tr|A0A480M9S5|A0A480M9S5_PIGGalectinOS=SusscrofaOX=9823PE=4SV=1;tr|A0A480UGE2|A0A480UGE2_PIGGalectinOS=SusscrofaOX=9823PE=4SV=1;tr|A3EX84|A3EX84_PIGGalectinOS=SusscrofaOX=9823GN=LGALS3PE=1SV=1;tr|K…	A0A480P8N2	tr|A0A480P8N2|A0A480P8N2_PIG Galectin OS=Sus scrofa OX=9823 PE=4 SV=1;tr|A0A480PBT8|A0A480PBT8_PIG Galectin OS=Sus scrofa OX=9823 PE=4 SV=1;tr|A0A480Y7M5|A0A480Y7M5_PIG Galectin (Fragment) OS=Sus scrofa OX=9823 PE=4 SV=1;tr|A0A480M9S5|A0A480M9S5_PIG Galect	Galectin	Sus scrofa						12	5	5	5	5	5	5	5	5	20.9	22.577	211	20.9	20.9	20.9	112550000	145510000	103400000	0.000416855	0.000551556	0.000346576
tr|A0A480NPH6|A0A480NPH6_PIGCystatin-AOS=SusscrofaOX=9823PE=3SV=1;tr|A0A286ZTM6|A0A286ZTM6_PIGCystatindomain-containingproteinOS=SusscrofaOX=9823GN=CSTAPE=1SV=1;tr|A0A480E8L7|A0A480E8L7_PIGCystatin-AOS=SusscrofaOX=9823PE=3SV=1;sp|P80736|CPI2_PIGLeukocytecysteineproteinaseinhibitor2(Fragment)OS=SusscrofaOX=9823PE=1SV=1	A0A480NPH6	tr|A0A480NPH6|A0A480NPH6_PIG Cystatin-A OS=Sus scrofa OX=9823 PE=3 SV=1;tr|A0A286ZTM6|A0A286ZTM6_PIG Cystatin domain-containing protein OS=Sus scrofa OX=9823 GN=CSTA PE=1 SV=1;tr|A0A480E8L7|A0A480E8L7_PIG Cystatin-A OS=Sus scrofa OX=9823 PE=3 SV=1	Cystatin-A	Sus scrofa						4	6	0	6	6	6	0	0	0	64.1	11.725	103	64.1	64.1	64.1	109860000	107540000	117340000	0.000406892	0.000407631	0.0003933
tr|A0A480SR16|A0A480SR16_PIGMacrophage-cappingproteinOS=SusscrofaOX=9823PE=4SV=1;tr|A0A480SBC0|A0A480SBC0_PIGMacrophage-cappingproteinOS=SusscrofaOX=9823PE=4SV=1;tr|A0A480KZP2|A0A480KZP2_PIGMacrophage-cappingproteinisoform1OS=SusscrofaOX=9823PE=4SV=1;tr|A0A480WQT6|A0A480WQT6_PIGMacrophage-cappingproteinisoform1(Fragment)OS=SusscrofaOX=9823PE=4SV=1;tr|A0A480WQJ2|A0A480WQJ2_PIGMacrophage-cappingpro…	A0A480SR16	tr|A0A480SR16|A0A480SR16_PIG Macrophage-capping protein OS=Sus scrofa OX=9823 PE=4 SV=1;tr|A0A480SBC0|A0A480SBC0_PIG Macrophage-capping protein OS=Sus scrofa OX=9823 PE=4 SV=1;tr|A0A480KZP2|A0A480KZP2_PIG Macrophage-capping protein isoform 1 OS=Sus scrofa	Macrophage-capping protein	Sus scrofa		GO:0022607,cellular component assembly|GO:0006461,protein complex assembly|GO:0033043,regulation of organelle organization|GO:0030030,cell projection organization|GO:0030031,cell projection assembly|GO:1901879,regulation of protein depolymerization|GO:0051129,negative regulation of cellular component organization|GO:0051128,regulation of cellular component organization|GO:0008064,regulation of ac…	GO:0044464,cell part|GO:0031974,membrane-enclosed lumen|GO:0043229,intracellular organelle|GO:0043228,non-membrane-bounded organelle|GO:0031988,membrane-bounded vesicle|GO:0043227,membrane-bounded organelle|GO:0043226,organelle|GO:0005856,cytoskeleton|GO:0072686,mitotic spindle|GO:0070062,extracellular exosome|GO:0031981,nuclear lumen|GO:0005730,nucleolus|GO:0005813,centrosome|GO:0005634,nucleus|…	GO:0003779,actin binding|GO:0005488,binding|GO:0005515,protein binding|GO:0008092,cytoskeletal protein binding|GO:0051015,actin filament binding|GO:0045296,cadherin binding|GO:0044877,macromolecular complex binding|GO:0019904,protein domain specific binding|GO:0032403,protein complex binding|GO:0050839,cell adhesion molecule binding	0	21	9	1	9	9	9	1	1	1	39	38.97	349	39	39	39	109490000	84678000	138450000	0.000405522	0.000320972	0.000464057
tr|A0A480E9F3|A0A480E9F3_PIGCD5antigen-likeisoform2OS=SusscrofaOX=9823PE=4SV=1;tr|F1RN76|F1RN76_PIGUncharacterizedproteinOS=SusscrofaOX=9823GN=CD5LPE=1SV=3;tr|A0A287AE58|A0A287AE58_PIGUncharacterizedproteinOS=SusscrofaOX=9823GN=CD5LPE=1SV=1;tr|A0A480YXF9|A0A480YXF9_PIGCD5antigen-likeisoform2(Fragment)OS=SusscrofaOX=9823PE=4SV=1;tr|A0A480SW16|A0A480SW16_PIGCD5antigen-likeisoform2(Fragment)OS=Sussc…	A0A480E9F3	tr|A0A480E9F3|A0A480E9F3_PIG CD5 antigen-like isoform 2 OS=Sus scrofa OX=9823 PE=4 SV=1;tr|F1RN76|F1RN76_PIG Uncharacterized protein OS=Sus scrofa OX=9823 GN=CD5L PE=1 SV=3;tr|A0A287AE58|A0A287AE58_PIG Uncharacterized protein OS=Sus scrofa OX=9823 GN=CD5L	CD5 antigen-like isoform 2	Sus scrofa						21	13	13	11	12	12	11	12	12	32.7	50.014	455	30.8	31	30.8	108650000	196150000	119110000	0.000402411	0.000743507	0.000399233
tr|A0A480NI54|A0A480NI54_PIGProteindisulfide-isomeraseOS=SusscrofaOX=9823PE=3SV=1;tr|G9F6X8|G9F6X8_PIGProteindisulfide-isomeraseOS=SusscrofaOX=9823GN=P4HBPE=2SV=1;tr|A0A480NI00|A0A480NI00_PIGProteindisulfide-isomeraseOS=SusscrofaOX=9823PE=3SV=1;tr|A0A480Z023|A0A480Z023_PIGProteindisulfide-isomeraseOS=SusscrofaOX=9823PE=3SV=1;tr|A0A481ATV3|A0A481ATV3_PIGProteindisulfide-isomeraseOS=SusscrofaOX=982…	A0A480NI54	tr|A0A480NI54|A0A480NI54_PIG Protein disulfide-isomerase OS=Sus scrofa OX=9823 PE=3 SV=1;tr|G9F6X8|G9F6X8_PIG Protein disulfide-isomerase OS=Sus scrofa OX=9823 GN=P4HB PE=2 SV=1;tr|A0A480NI00|A0A480NI00_PIG Protein disulfide-isomerase OS=Sus scrofa OX=9823	Protein disulfide-isomerase	Sus scrofa						19	22	22	20	21	19	20	21	19	57	55.729	505	50.9	54.1	47.9	106440000	104690000	106280000	0.000394225	0.000396828	0.00035623
tr|A0A287ALC1|A0A287ALC1_PIGUncharacterizedproteinOS=SusscrofaOX=9823PE=4SV=1;tr|A0A287B5C1|A0A287B5C1_PIGUncharacterizedproteinOS=SusscrofaOX=9823PE=4SV=1;tr|K7ZJP7|K7ZJP7_PIGIgMheavychainconstantregion(Fragment)OS=SusscrofaOX=9823GN=IGHMPE=4SV=1;tr|A0A480SQ44|A0A480SQ44_PIGSignal-regulatoryproteingammaisoform1OS=SusscrofaOX=9823PE=4SV=1;tr|A0A480SR36|A0A480SR36_PIGSignal-regulatoryproteingammai…	A0A287ALC1	tr|A0A287ALC1|A0A287ALC1_PIG Uncharacterized protein OS=Sus scrofa OX=9823 PE=4 SV=1;tr|A0A287B5C1|A0A287B5C1_PIG Uncharacterized protein OS=Sus scrofa OX=9823 PE=4 SV=1;tr|K7ZJP7|K7ZJP7_PIG IgM heavy chain constant region (Fragment) OS=Sus scrofa OX=9823	Uncharacterized protein	Sus scrofa						100	25	1	25	25	24	1	1	0	61.2	65.062	600	61.2	61.2	57.2	105100000	12139000	115420000	0.000389262	4.60129e-05	0.000386865
tr|A0A480TN00|A0A480TN00_PIGSerotransferrinisoform1OS=SusscrofaOX=9823PE=3SV=1	A0A480TN00	tr|A0A480TN00|A0A480TN00_PIG Serotransferrin isoform 1 OS=Sus scrofa OX=9823 PE=3 SV=1	Serotransferrin isoform 1	Sus scrofa						1	59	0	58	58	57	0	0	0	85.7	78.529	712	85.1	84.3	83.7	104630000	104840000	116320000	0.000387522	0.000397396	0.000389882
tr|A0A480SHN8|A0A480SHN8_PIGAlpha-1-antichymotrypsinOS=SusscrofaOX=9823PE=3SV=1;tr|A0A480SFV8|A0A480SFV8_PIGAlpha-1-antichymotrypsin-likeOS=SusscrofaOX=9823PE=3SV=1	A0A480SHN8	tr|A0A480SHN8|A0A480SHN8_PIG Alpha-1-antichymotrypsin OS=Sus scrofa OX=9823 PE=3 SV=1;tr|A0A480SFV8|A0A480SFV8_PIG Alpha-1-antichymotrypsin-like OS=Sus scrofa OX=9823 PE=3 SV=1	Alpha-1-antichymotrypsin	Sus scrofa						2	21	0	19	20	18	0	0	0	59.5	44.4	405	50.1	57.8	48.4	102980000	136760000	128510000	0.00038141	0.000518389	0.00043074
tr|F1RUK8|F1RUK8_PIGRabGDPdissociationinhibitorOS=SusscrofaOX=9823GN=GDI2PE=1SV=1;tr|A0A480LWP4|A0A480LWP4_PIGRabGDPdissociationinhibitorOS=SusscrofaOX=9823PE=3SV=1;tr|A0A480ENB9|A0A480ENB9_PIGRabGDPdissociationinhibitor(Fragment)OS=SusscrofaOX=9823PE=3SV=1;tr|A0A287B4B7|A0A287B4B7_PIGRabGDPdissociationinhibitorOS=SusscrofaOX=9823GN=GDI2PE=1SV=1;tr|A0A480W1K5|A0A480W1K5_PIGRabGDPdissociationinhib…	F1RUK8	tr|F1RUK8|F1RUK8_PIG Rab GDP dissociation inhibitor OS=Sus scrofa OX=9823 GN=GDI2 PE=1 SV=1;tr|A0A480LWP4|A0A480LWP4_PIG Rab GDP dissociation inhibitor OS=Sus scrofa OX=9823 PE=3 SV=1;tr|A0A480ENB9|A0A480ENB9_PIG Rab GDP dissociation inhibitor (Fragment) O	Rab GDP dissociation inhibitor	Sus scrofa	GDI2	GO:0008104,protein localization|GO:0009893,positive regulation of metabolic process|GO:0019222,regulation of metabolic process|GO:0043087,regulation of GTPase activity|GO:0050789,regulation of biological process|GO:0043085,positive regulation of catalytic activity|GO:0043547,positive regulation of GTPase activity|GO:0051345,positive regulation of hydrolase activity|GO:0065007,biological regulatio…	GO:0005737,cytoplasm|GO:0016020,membrane|GO:0044464,cell part|GO:0005623,cell|GO:0005622,intracellular|GO:0044424,intracellular part	GO:0005092,GDP-dissociation inhibitor activity|GO:0005093,Rab GDP-dissociation inhibitor activity|GO:0030234,enzyme regulator activity|GO:0005096,GTPase activator activity|GO:0030695,GTPase regulator activity|GO:0008047,enzyme activator activity|GO:0098772,molecular function regulator|GO:0060589,nucleoside-triphosphatase regulator activity|GO:0003824,catalytic activity|GO:0016491,oxidoreductase a…	0	21	20	8	19	16	19	8	7	7	60.7	50.326	445	58.4	50.6	57.5	102300000	88890000	106180000	0.000378892	0.000336938	0.000355894
tr|A0A480QFW4|A0A480QFW4_PIGApolipoproteinB-100OS=SusscrofaOX=9823PE=4SV=1;tr|A0A480ESX9|A0A480ESX9_PIGApolipoproteinB-100OS=SusscrofaOX=9823PE=4SV=1;tr|A0A287AG13|A0A287AG13_PIGApolipoproteinB-100OS=SusscrofaOX=9823GN=APOBPE=1SV=1;tr|F1SCV9|F1SCV9_PIGVitellogenindomain-containingproteinOS=SusscrofaOX=9823GN=APOBPE=1SV=3;tr|A0A287A4X9|A0A287A4X9_PIGVitellogenindomain-containingproteinOS=Susscrofa…	A0A480QFW4	tr|A0A480QFW4|A0A480QFW4_PIG Apolipoprotein B-100 OS=Sus scrofa OX=9823 PE=4 SV=1;tr|A0A480ESX9|A0A480ESX9_PIG Apolipoprotein B-100 OS=Sus scrofa OX=9823 PE=4 SV=1;tr|A0A287AG13|A0A287AG13_PIG Apolipoprotein B-100 OS=Sus scrofa OX=9823 GN=APOB PE=1 SV=1;tr	Apolipoprotein B-100	Sus scrofa						27	177	177	170	165	167	170	165	167	44.9	517.24	4573	43.2	42.7	43.1	102170000	105880000	109820000	0.00037841	0.000401339	0.000368095
tr|A0A480QH48|A0A480QH48_PIGTransgelin(Fragment)OS=SusscrofaOX=9823PE=3SV=1;tr|A0A480U398|A0A480U398_PIGTransgelin-2isoformb(Fragment)OS=SusscrofaOX=9823PE=4SV=1;tr|F1RJ93|F1RJ93_PIGTransgelinOS=SusscrofaOX=9823GN=TAGLN2PE=1SV=2;tr|A0A480L5L2|A0A480L5L2_PIGTransgelinOS=SusscrofaOX=9823PE=3SV=1;tr|A0A480XTB9|A0A480XTB9_PIGTransgelinOS=SusscrofaOX=9823PE=3SV=1;tr|A0A480WPL9|A0A480WPL9_PIGTransgelin…	A0A480QH48	tr|A0A480QH48|A0A480QH48_PIG Transgelin (Fragment) OS=Sus scrofa OX=9823 PE=3 SV=1;tr|A0A480U398|A0A480U398_PIG Transgelin-2 isoform b (Fragment) OS=Sus scrofa OX=9823 PE=4 SV=1;tr|F1RJ93|F1RJ93_PIG Transgelin OS=Sus scrofa OX=9823 GN=TAGLN2 PE=1 SV=2;tr|A	Transgelin (Fragment)	Sus scrofa						22	11	11	11	11	10	11	11	10	49.8	29.245	261	49.8	49.8	44.1	101510000	103690000	114150000	0.000375966	0.000393037	0.000382608
tr|B5APU6|B5APU6_PIGActin-relatedprotein2/3complexsubunitOS=SusscrofaOX=9823GN=ARPC1BPE=1SV=1;tr|A0A480QSK6|A0A480QSK6_PIGActin-relatedprotein2/3complexsubunitOS=SusscrofaOX=9823PE=3SV=1;tr|A0A480VBQ8|A0A480VBQ8_PIGActin-relatedprotein2/3complexsubunit1BOS=SusscrofaOX=9823PE=4SV=1;tr|A0A481AGS0|A0A481AGS0_PIGActin-relatedprotein2/3complexsubunit1BOS=SusscrofaOX=9823PE=4SV=1;tr|A0A481DCB7|A0A481DC…	B5APU6	tr|B5APU6|B5APU6_PIG Actin-related protein 2/3 complex subunit OS=Sus scrofa OX=9823 GN=ARPC1B PE=1 SV=1;tr|A0A480QSK6|A0A480QSK6_PIG Actin-related protein 2/3 complex subunit OS=Sus scrofa OX=9823 PE=3 SV=1;tr|A0A480VBQ8|A0A480VBQ8_PIG Actin-related prote	Actin-related protein 2/3 complex subunit	Sus scrofa	ARPC1B	GO:0022607,cellular component assembly|GO:0033043,regulation of organelle organization|GO:0043933,macromolecular complex subunit organization|GO:0030036,actin cytoskeleton organization|GO:0051128,regulation of cellular component organization|GO:0008064,regulation of actin polymerization or depolymerization|GO:0034314,Arp2/3 complex-mediated actin nucleation|GO:0034622,cellular macromolecular comp…	GO:0015629,actin cytoskeleton|GO:0043229,intracellular organelle|GO:0043228,non-membrane-bounded organelle|GO:0043227,membrane-bounded organelle|GO:0043226,organelle|GO:0005856,cytoskeleton|GO:0031982,vesicle|GO:0031988,membrane-bounded vesicle|GO:0044430,cytoskeletal part|GO:0005885,Arp2/3 protein complex|GO:0032991,macromolecular complex|GO:1903561,extracellular vesicle|GO:0070062,extracellular…	GO:0008092,cytoskeletal protein binding|GO:0051015,actin filament binding|GO:0003779,actin binding|GO:0044877,macromolecular complex binding|GO:0005488,binding|GO:0005515,protein binding|GO:0032403,protein complex binding	ssc04810,Regulation of actin cytoskeleton|ssc05100,Bacterial invasion of epithelial cells|ssc04144,Endocytosis|ssc04666,Fc gamma R-mediated phagocytosis|ssc05132,Salmonella infection	20	10	9	10	10	8	9	9	7	36.3	40.974	372	36.3	36.3	26.9	100550000	73941000	90231000	0.00037241	0.000280274	0.000302436
tr|A0A481D106|A0A481D106_PIGSuperoxidedismutaseCu-Zn(Fragment)OS=SusscrofaOX=9823PE=4SV=1;tr|Q95ME5|Q95ME5_PIGSuperoxidedismutase1(Fragment)OS=SusscrofaOX=9823GN=SOD1PE=2SV=1;tr|D9D839|D9D839_PIGSuperoxidedismutase[Cu-Zn]OS=SusscrofaOX=9823GN=SOD1PE=2SV=1;sp|P04178|SODC_PIGSuperoxidedismutase[Cu-Zn]OS=SusscrofaOX=9823GN=SOD1PE=1SV=2;tr|A0A480Z1U9|A0A480Z1U9_PIGSuperoxidedismutaseCu-ZnOS=Susscrofa…	A0A481D106	tr|A0A481D106|A0A481D106_PIG Superoxide dismutase Cu-Zn (Fragment) OS=Sus scrofa OX=9823 PE=4 SV=1;tr|Q95ME5|Q95ME5_PIG Superoxide dismutase 1 (Fragment) OS=Sus scrofa OX=9823 GN=SOD1 PE=2 SV=1;tr|D9D839|D9D839_PIG Superoxide dismutase [Cu-Zn] OS=Sus scrof	Superoxide dismutase Cu-Zn (Fragment)	Sus scrofa						20	4	4	4	4	4	4	4	4	48.9	14.393	137	48.9	48.9	48.9	100110000	66803000	114900000	0.000370781	0.000253217	0.000385122
tr|F1SDR7|F1SDR7_PIG14_3_3domain-containingproteinOS=SusscrofaOX=9823GN=YWHABPE=1SV=1;tr|A0A0B8RVD2|A0A0B8RVD2_PIGTyrosine3-monooxygenase/tryptophan5-monooxygenaseactivationprotein,betaOS=SusscrofadomesticusOX=9825GN=YWHABPE=3SV=1;tr|A0A480LDG7|A0A480LDG7_PIG14-3-3proteinbeta/alphaOS=SusscrofaOX=9823PE=3SV=1;tr|A0A480L8G7|A0A480L8G7_PIG14-3-3proteinbeta/alphaOS=SusscrofaOX=9823PE=3SV=1;tr|A0A480L…	F1SDR7	tr|F1SDR7|F1SDR7_PIG 14_3_3 domain-containing protein OS=Sus scrofa OX=9823 GN=YWHAB PE=1 SV=1;tr|A0A0B8RVD2|A0A0B8RVD2_PIG Tyrosine 3-monooxygenase/tryptophan 5-monooxygenase activation protein, beta OS=Sus scrofa domesticus OX=9825 GN=YWHAB PE=3 SV=1;tr|	14_3_3 domain-containing protein	Sus scrofa	YWHAB					16	12	5	11	11	11	4	5	4	50.8	28.112	246	43.5	48	43.5	99451000	76039000	91866000	0.00036834	0.000288226	0.000307917
tr|A0A480TIF0|A0A480TIF0_PIGPre-Blymphocyteprotein3(Fragment)OS=SusscrofaOX=9823PE=4SV=1	A0A480TIF0	tr|A0A480TIF0|A0A480TIF0_PIG Pre-B lymphocyte protein 3 (Fragment) OS=Sus scrofa OX=9823 PE=4 SV=1	Pre-B lymphocyte protein 3 (Fragment)	Sus scrofa						1	1	1	1	1	1	1	1	1	7.5	12.442	120	7.5	7.5	7.5	98635000	66839000	113820000	0.000365318	0.000253354	0.000381502
tr|A0A480SS88|A0A480SS88_PIGIgheavychainMem5-like(Fragment)OS=SusscrofaOX=9823PE=4SV=1	A0A480SS88	tr|A0A480SS88|A0A480SS88_PIG Ig heavy chain Mem5-like (Fragment) OS=Sus scrofa OX=9823 PE=4 SV=1	Ig heavy chain Mem5-like (Fragment)	Sus scrofa						1	2	2	2	1	2	2	1	2	10	17.892	170	10	5.3	10	96899000	30834000	113510000	0.000358888	0.000116876	0.000380463
tr|A0A481BXE6|A0A481BXE6_PIGPre-Blymphocyteprotein3OS=SusscrofaOX=9823PE=4SV=1;tr|A0A481B5R9|A0A481B5R9_PIGPre-Blymphocyteprotein3(Fragment)OS=SusscrofaOX=9823PE=4SV=1	A0A481BXE6	tr|A0A481BXE6|A0A481BXE6_PIG Pre-B lymphocyte protein 3 OS=Sus scrofa OX=9823 PE=4 SV=1;tr|A0A481B5R9|A0A481B5R9_PIG Pre-B lymphocyte protein 3 (Fragment) OS=Sus scrofa OX=9823 PE=4 SV=1	Pre-B lymphocyte protein 3	Sus scrofa						2	4	2	4	4	3	2	2	1	15.9	22.973	214	15.9	15.9	12.6	96440000	61536000	100500000	0.000357188	0.000233252	0.000336856
tr|A0A481CXT9|A0A481CXT9_PIGHeatshockproteinHSP90-alphaisoform2OS=SusscrofaOX=9823PE=3SV=1;tr|A0A481D0J0|A0A481D0J0_PIGHeatshockproteinHSP90-alphaisoform2OS=SusscrofaOX=9823PE=3SV=1;sp|O02705|HS90A_PIGHeatshockproteinHSP90-alphaOS=SusscrofaOX=9823GN=HSP90AA1PE=2SV=3;tr|A0A480VZR7|A0A480VZR7_PIGHeatshockproteinHSP90-alphaisoform2OS=SusscrofaOX=9823PE=3SV=1;tr|A0A480P2Z8|A0A480P2Z8_PIGHeatshockprot…	A0A481CXT9	tr|A0A481CXT9|A0A481CXT9_PIG Heat shock protein HSP 90-alpha isoform 2 OS=Sus scrofa OX=9823 PE=3 SV=1;tr|A0A481D0J0|A0A481D0J0_PIG Heat shock protein HSP 90-alpha isoform 2 OS=Sus scrofa OX=9823 PE=3 SV=1;sp|O02705|HS90A_PIG Heat shock protein HSP 90-alph	Heat shock protein HSP 90-alpha isoform 2	Sus scrofa		GO:0006457,protein folding|GO:0009893,positive regulation of metabolic process|GO:0019222,regulation of metabolic process|GO:0009891,positive regulation of biosynthetic process|GO:0006950,response to stress|GO:0031326,regulation of cellular biosynthetic process|GO:0031325,positive regulation of cellular metabolic process|GO:0009266,response to temperature stimulus|GO:0031323,regulation of cellula…	GO:0005737,cytoplasm|GO:0042470,melanosome|GO:0031982,vesicle|GO:0016023,cytoplasmic, membrane-bounded vesicle|GO:0031410,cytoplasmic vesicle|GO:0016020,membrane|GO:0048770,pigment granule|GO:0044444,cytoplasmic part|GO:0005623,cell|GO:0031988,membrane-bounded vesicle|GO:0043229,intracellular organelle|GO:0071944,cell periphery|GO:0005886,plasma membrane|GO:0044424,intracellular part|GO:0044464,c…	GO:0035639,purine ribonucleoside triphosphate binding|GO:0005488,binding|GO:0000166,nucleotide binding|GO:1901363,heterocyclic compound binding|GO:1901265,nucleoside phosphate binding|GO:0001882,nucleoside binding|GO:0043168,anion binding|GO:0098772,molecular function regulator|GO:0030911,TPR domain binding|GO:0051082,unfolded protein binding|GO:0043167,ion binding|GO:0001883,purine nucleoside bi…	ssc04915,Estrogen signaling pathway|ssc04612,Antigen processing and presentation|ssc04914,Progesterone-mediated oocyte maturation|ssc05215,Prostate cancer|ssc05200,Pathways in cancer|ssc04151,PI3K-Akt signaling pathway|ssc04621,NOD-like receptor signaling pathway|ssc04141,Protein processing in endoplasmic reticulum	27	25	18	24	23	23	17	16	17	40.2	80.239	694	38	37	36.5	95626000	96314000	96242000	0.000354173	0.000365079	0.000322584
tr|B5APU9|B5APU9_PIGActin-relatedprotein2/3complexsubunit4OS=SusscrofaOX=9823GN=ARPC4PE=1SV=1;tr|A0A286ZPY9|A0A286ZPY9_PIGActin-relatedprotein2/3complexsubunit4OS=SusscrofaOX=9823GN=ARPC4PE=1SV=1;tr|A0A480XFT5|A0A480XFT5_PIGActin-relatedprotein2/3complexsubunit4isoforma(Fragment)OS=SusscrofaOX=9823PE=4SV=1;tr|A0A480E9D3|A0A480E9D3_PIGActin-relatedprotein2/3complexsubunit4isoformaOS=SusscrofaOX=98…	B5APU9	tr|B5APU9|B5APU9_PIG Actin-related protein 2/3 complex subunit 4 OS=Sus scrofa OX=9823 GN=ARPC4 PE=1 SV=1;tr|A0A286ZPY9|A0A286ZPY9_PIG Actin-related protein 2/3 complex subunit 4 OS=Sus scrofa OX=9823 GN=ARPC4 PE=1 SV=1;tr|A0A480XFT5|A0A480XFT5_PIG Actin-r	Actin-related protein 2/3 complex subunit 4	Sus scrofa	ARPC4	GO:0080090,regulation of primary metabolic process|GO:0019222,regulation of metabolic process|GO:0006473,protein acetylation|GO:0006475,internal protein amino acid acetylation|GO:1901362,organic cyclic compound biosynthetic process|GO:1901360,organic cyclic compound metabolic process|GO:0044710,single-organism metabolic process|GO:0010604,positive regulation of macromolecule metabolic process|GO:…	GO:0043231,intracellular membrane-bounded organelle|GO:0005634,nucleus|GO:0044464,cell part|GO:0005623,cell|GO:0005622,intracellular|GO:0043229,intracellular organelle|GO:0044424,intracellular part|GO:0043227,membrane-bounded organelle|GO:0043226,organelle	GO:0003712,transcription cofactor activity|GO:0005515,protein binding|GO:0008080,N-acetyltransferase activity|GO:0000989,transcription factor activity, transcription factor binding|GO:0035257,nuclear hormone receptor binding|GO:0004402,histone acetyltransferase activity|GO:0016740,transferase activity|GO:0030374,ligand-dependent nuclear receptor transcription coactivator activity|GO:0003824,catal…	ssc04919,Thyroid hormone signaling pathway	5	6	6	6	6	6	6	6	6	47.6	19.667	168	47.6	47.6	47.6	95369000	83402000	99888000	0.000353221	0.000316136	0.000334805
tr|B5APU3|B5APU3_PIGActin-relatedprotein2OS=SusscrofaOX=9823GN=ACTR2PE=1SV=1;tr|A0A480EI60|A0A480EI60_PIGActin-relatedprotein2OS=SusscrofaOX=9823PE=3SV=1;tr|F6QA36|F6QA36_PIGActin-relatedprotein2OS=SusscrofaOX=9823GN=ACTR2PE=1SV=1;tr|A0A480P0S7|A0A480P0S7_PIGActin-relatedprotein2OS=SusscrofaOX=9823PE=3SV=1	B5APU3	tr|B5APU3|B5APU3_PIG Actin-related protein 2 OS=Sus scrofa OX=9823 GN=ACTR2 PE=1 SV=1;tr|A0A480EI60|A0A480EI60_PIG Actin-related protein 2 OS=Sus scrofa OX=9823 PE=3 SV=1;tr|F6QA36|F6QA36_PIG Actin-related protein 2 OS=Sus scrofa OX=9823 GN=ACTR2 PE=1 SV=1	Actin-related protein 2	Sus scrofa	ACTR2	GO:0044707,single-multicellular organism process|GO:0016337,single organismal cell-cell adhesion|GO:0060249,anatomical structure homeostasis|GO:0043933,macromolecular complex subunit organization|GO:0050896,response to stimulus|GO:0007596,blood coagulation|GO:0042592,homeostatic process|GO:0060322,head development|GO:0021762,substantia nigra development|GO:0007599,hemostasis|GO:0007275,multicellu…	GO:0031248,protein acetyltransferase complex|GO:0016020,membrane|GO:0035770,ribonucleoprotein granule|GO:0005924,cell-substrate adherens junction|GO:0031974,membrane-enclosed lumen|GO:0005623,cell|GO:0043229,intracellular organelle|GO:0043228,non-membrane-bounded organelle|GO:0000785,chromatin|GO:0035267,NuA4 histone acetyltransferase complex|GO:1902562,H4 histone acetyltransferase complex|GO:000…	GO:0019899,enzyme binding|GO:0019894,kinesin binding|GO:0035639,purine ribonucleoside triphosphate binding|GO:0001012,RNA polymerase II regulatory region DNA binding|GO:0001159,core promoter proximal region DNA binding|GO:0001158,enhancer sequence-specific DNA binding|GO:0031491,nucleosome binding|GO:0031490,chromatin DNA binding|GO:0031492,nucleosomal DNA binding|GO:0044877,macromolecular comple…	ssc04670,Leukocyte transendothelial migration|ssc04510,Focal adhesion|ssc04390,Hippo signaling pathway|ssc04015,Rap1 signaling pathway|ssc04520,Adherens junction|ssc04530,Tight junction|ssc04919,Thyroid hormone signaling pathway|ssc04921,Oxytocin signaling pathway|ssc05205,Proteoglycans in cancer|ssc05164,Influenza A|ssc05100,Bacterial invasion of epithelial cells|ssc04611,Platelet activation|ssc…	4	8	8	6	7	8	6	7	8	26.1	44.76	394	19	21.3	26.1	95317000	68127000	84315000	0.000353029	0.000258236	0.000282607
tr|A0A480WJ91|A0A480WJ91_PIGAlpha-actinin-1isoformbOS=SusscrofaOX=9823PE=4SV=1;tr|A0A481CEN2|A0A481CEN2_PIGAlpha-actinin-1isoformb(Fragment)OS=SusscrofaOX=9823PE=4SV=1;tr|Q5MCI8|Q5MCI8_PIGAlpha-actinin4(Fragment)OS=SusscrofaOX=9823GN=ACTN4PE=4SV=1;tr|A0A480YWT1|A0A480YWT1_PIGUncharacterizedprotein(Fragment)OS=SusscrofaOX=9823PE=4SV=1	A0A480WJ91	tr|A0A480WJ91|A0A480WJ91_PIG Alpha-actinin-1 isoform b OS=Sus scrofa OX=9823 PE=4 SV=1;tr|A0A481CEN2|A0A481CEN2_PIG Alpha-actinin-1 isoform b (Fragment) OS=Sus scrofa OX=9823 PE=4 SV=1	Alpha-actinin-1 isoform b	Sus scrofa						4	44	0	40	35	39	0	0	0	59	102.97	892	54.4	47.2	52.6	94999000	94177000	104970000	0.000351851	0.000356978	0.000351839
tr|F1SJB5|F1SJB5_PIGAnnexinOS=SusscrofaOX=9823GN=ANXA1PE=1SV=3;tr|A0A480K116|A0A480K116_PIGAnnexinOS=SusscrofaOX=9823PE=3SV=1;tr|A0A480K7A8|A0A480K7A8_PIGAnnexinOS=SusscrofaOX=9823PE=3SV=1;tr|A0A480DSG8|A0A480DSG8_PIGAnnexinOS=SusscrofaOX=9823PE=3SV=1;tr|K7GLE1|K7GLE1_PIGAnnexinOS=SusscrofaOX=9823GN=ANXA1PE=1SV=2;tr|A0A481B745|A0A481B745_PIGAnnexinOS=SusscrofaOX=9823PE=3SV=1;tr|A0A480KS35|A0A480K…	F1SJB5	tr|F1SJB5|F1SJB5_PIG Annexin OS=Sus scrofa OX=9823 GN=ANXA1 PE=1 SV=3;tr|A0A480K116|A0A480K116_PIG Annexin OS=Sus scrofa OX=9823 PE=3 SV=1;tr|A0A480K7A8|A0A480K7A8_PIG Annexin OS=Sus scrofa OX=9823 PE=3 SV=1;tr|A0A480DSG8|A0A480DSG8_PIG Annexin OS=Sus scro	Annexin	Sus scrofa	ANXA1	GO:0009892,negative regulation of metabolic process|GO:0019222,regulation of metabolic process|GO:0050790,regulation of catalytic activity|GO:0050789,regulation of biological process|GO:0065007,biological regulation|GO:0008152,metabolic process|GO:0044092,negative regulation of molecular function|GO:0048519,negative regulation of biological process|GO:0065009,regulation of molecular function|GO:0…	GO:0098590,plasma membrane region|GO:0043229,intracellular organelle|GO:0071944,cell periphery|GO:0005929,cilium|GO:0043227,membrane-bounded organelle|GO:0043226,organelle|GO:0005737,cytoplasm|GO:0005634,nucleus|GO:0016020,membrane|GO:0044459,plasma membrane part|GO:0098589,membrane region|GO:0016323,basolateral plasma membrane|GO:0005886,plasma membrane|GO:0042995,cell projection|GO:0043231,intr…	GO:0043168,anion binding|GO:0019834,phospholipase A2 inhibitor activity|GO:0055102,lipase inhibitor activity|GO:0043169,cation binding|GO:0030234,enzyme regulator activity|GO:0005543,phospholipid binding|GO:0005544,calcium-dependent phospholipid binding|GO:0008289,lipid binding|GO:0043167,ion binding|GO:0046872,metal ion binding|GO:0004859,phospholipase inhibitor activity|GO:0005509,calcium ion b…	0	16	17	17	17	14	15	17	14	15	52.9	38.744	346	52.9	47.1	49.4	93728000	108780000	116470000	0.000347144	0.000412331	0.000390384
tr|Q6V9B4|Q6V9B4_PIGAdiponectin(Fragment)OS=SusscrofaOX=9823GN=APM1PE=2SV=1;tr|Q6JRS5|Q6JRS5_PIGAdiponectin(Fragment)OS=SusscrofaOX=9823PE=2SV=1;tr|B1PSB6|B1PSB6_PIGAdiponectin(Fragment)OS=SusscrofaOX=9823GN=ADIPOQPE=4SV=1;tr|A4GWT6|A4GWT6_PIGAdiponectin(Fragment)OS=SusscrofaOX=9823PE=4SV=1;tr|Q5ZES6|Q5ZES6_PIGAdiponectin(Fragment)OS=SusscrofaOX=9823GN=ACDCPE=4SV=1;tr|I7DBK6|I7DBK6_PIGAdiponectin…	Q6V9B4	tr|Q6V9B4|Q6V9B4_PIG Adiponectin (Fragment) OS=Sus scrofa OX=9823 GN=APM1 PE=2 SV=1;tr|Q6JRS5|Q6JRS5_PIG Adiponectin (Fragment) OS=Sus scrofa OX=9823 PE=2 SV=1;tr|B1PSB6|B1PSB6_PIG Adiponectin (Fragment) OS=Sus scrofa OX=9823 GN=ADIPOQ PE=4 SV=1;tr|A4GWT6|	Adiponectin (Fragment)	Sus scrofa	APM1	0	GO:0043234,protein complex|GO:0005576,extracellular region|GO:0032991,macromolecular complex|GO:0005581,collagen trimer	0	0	18	5	5	5	4	5	5	4	5	33.3	15.753	144	33.3	31.9	33.3	92582000	52637000	99351000	0.000342899	0.000199521	0.000333005
tr|A0A480SCB6|A0A480SCB6_PIGMalatedehydrogenaseOS=SusscrofaOX=9823PE=3SV=1;tr|A0A480UYA3|A0A480UYA3_PIGMalatedehydrogenaseOS=SusscrofaOX=9823PE=3SV=1;tr|A0A481CEE8|A0A481CEE8_PIGMalatedehydrogenaseOS=SusscrofaOX=9823PE=3SV=1;tr|A0A480YEJ6|A0A480YEJ6_PIGMalatedehydrogenaseOS=SusscrofaOX=9823PE=3SV=1;tr|A0A480X4E5|A0A480X4E5_PIGMalatedehydrogenaseOS=SusscrofaOX=9823PE=3SV=1;tr|A0A480JV95|A0A480JV95…	A0A480SCB6	tr|A0A480SCB6|A0A480SCB6_PIG Malate dehydrogenase OS=Sus scrofa OX=9823 PE=3 SV=1;tr|A0A480UYA3|A0A480UYA3_PIG Malate dehydrogenase OS=Sus scrofa OX=9823 PE=3 SV=1;tr|A0A481CEE8|A0A481CEE8_PIG Malate dehydrogenase OS=Sus scrofa OX=9823 PE=3 SV=1;tr|A0A480Y	Malate dehydrogenase	Sus scrofa						15	12	12	12	12	12	12	12	12	45.8	31.305	284	45.8	45.8	45.8	92426000	80026000	96829000	0.000342321	0.000303339	0.000324552
tr|Q9GMA6|Q9GMA6_PIGAlpha-1-antichymotrypsin2OS=SusscrofaOX=9823GN=SERPINA3-2PE=3SV=1;tr|Q9GMA9|Q9GMA9_PIGAlpha-1-antichymotrypsin2(Fragment)OS=SusscrofaOX=9823GN=SERPINA3-2PE=2SV=1	Q9GMA6	tr|Q9GMA6|Q9GMA6_PIG Alpha-1-antichymotrypsin 2 OS=Sus scrofa OX=9823 GN=SERPINA3-2 PE=3 SV=1;tr|Q9GMA9|Q9GMA9_PIG Alpha-1-antichymotrypsin 2 (Fragment) OS=Sus scrofa OX=9823 GN=SERPINA3-2 PE=2 SV=1	Alpha-1-antichymotrypsin 2	Sus scrofa	SERPINA3-2					2	21	1	21	20	20	1	1	1	60.7	46.644	415	60.7	59	59	92282000	62708000	105160000	0.000341788	0.000237695	0.000352476
tr|F1RQP0|F1RQP0_PIGPeroxiredoxinOS=SusscrofaOX=9823GN=PRDX5PE=1SV=2;tr|A0A480YT05|A0A480YT05_PIGPeroxiredoxinOS=SusscrofaOX=9823PE=3SV=1;tr|A0A480TWL7|A0A480TWL7_PIGPeroxiredoxin(Fragment)OS=SusscrofaOX=9823PE=3SV=1;tr|A0A480Y8Q8|A0A480Y8Q8_PIGPeroxiredoxinOS=SusscrofaOX=9823PE=3SV=1;tr|Q9GLW8|Q9GLW8_PIGPeroxiredoxinOS=SusscrofaOX=9823GN=PRDX5PE=2SV=1;tr|A0A480LY20|A0A480LY20_PIGPeroxiredoxin(Fr…	F1RQP0	tr|F1RQP0|F1RQP0_PIG Peroxiredoxin OS=Sus scrofa OX=9823 GN=PRDX5 PE=1 SV=2;tr|A0A480YT05|A0A480YT05_PIG Peroxiredoxin OS=Sus scrofa OX=9823 PE=3 SV=1;tr|A0A480TWL7|A0A480TWL7_PIG Peroxiredoxin (Fragment) OS=Sus scrofa OX=9823 PE=3 SV=1;tr|A0A480Y8Q8|A0A48	Peroxiredoxin	Sus scrofa	PRDX5	GO:0046434,organophosphate catabolic process|GO:0044248,cellular catabolic process|GO:0044242,cellular lipid catabolic process|GO:0044699,single-organism process|GO:0009395,phospholipid catabolic process|GO:0044710,single-organism metabolic process|GO:0016042,lipid catabolic process|GO:0071704,organic substance metabolic process|GO:0044712,single-organism catabolic process|GO:0006644,phospholipid…	GO:0000323,lytic vacuole|GO:0043229,intracellular organelle|GO:0043227,membrane-bounded organelle|GO:0043226,organelle|GO:0005737,cytoplasm|GO:0070062,extracellular exosome|GO:0016023,cytoplasmic, membrane-bounded vesicle|GO:0031410,cytoplasmic vesicle|GO:0016020,membrane|GO:0031988,membrane-bounded vesicle|GO:0005615,extracellular space|GO:1903561,extracellular vesicle|GO:0031982,vesicle|GO:0043…	GO:0016787,hydrolase activity|GO:0016209,antioxidant activity|GO:0052689,carboxylic ester hydrolase activity|GO:0051920,peroxiredoxin activity|GO:0003824,catalytic activity|GO:0016788,hydrolase activity, acting on ester bonds|GO:0004623,phospholipase A2 activity|GO:0004620,phospholipase activity|GO:0016684,oxidoreductase activity, acting on peroxide as acceptor|GO:0016298,lipase activity|GO:00046…	ssc01100,Metabolic pathways	6	8	8	7	7	7	7	7	7	56.8	17.266	162	42.6	56.8	56.2	91871000	84886000	81292000	0.000340266	0.000321761	0.000272475
tr|A0A480WGX7|A0A480WGX7_PIGBeta-2-microglobulinOS=SusscrofaOX=9823PE=3SV=1;tr|B2NJ26|B2NJ26_PIGBeta-2-microglobulinOS=SusscrofaOX=9823GN=B2mPE=2SV=1;sp|Q07717|B2MG_PIGBeta-2-microglobulinOS=SusscrofaOX=9823GN=B2MPE=1SV=1;tr|A0A481CFP8|A0A481CFP8_PIGBeta-2-microglobulinOS=SusscrofaOX=9823PE=3SV=1;tr|A0A287B7B9|A0A287B7B9_PIGBeta-2-microglobulinOS=SusscrofaOX=9823GN=B2MPE=1SV=1;tr|A0A480N4B3|A0A48…	A0A480WGX7	tr|A0A480WGX7|A0A480WGX7_PIG Beta-2-microglobulin OS=Sus scrofa OX=9823 PE=3 SV=1;tr|B2NJ26|B2NJ26_PIG Beta-2-microglobulin OS=Sus scrofa OX=9823 GN=B2m PE=2 SV=1;sp|Q07717|B2MG_PIG Beta-2-microglobulin OS=Sus scrofa OX=9823 GN=B2M PE=1 SV=1;tr|A0A481CFP8|	Beta-2-microglobulin	Sus scrofa						10	4	4	3	4	3	3	4	3	51.5	11.626	99	51.5	51.5	51.5	91712000	302000000	119810000	0.000339677	0.00114473	0.000401579
tr|A0A480F9I4|A0A480F9I4_PIGUncharacterizedproteinOS=SusscrofaOX=9823PE=4SV=1;tr|A0A480D7X2|A0A480D7X2_PIGInhibitorofnuclearfactorkappa-Bkinase-interactingproteinisoformX1OS=SusscrofaOX=9823PE=4SV=1	A0A480F9I4	tr|A0A480F9I4|A0A480F9I4_PIG Uncharacterized protein OS=Sus scrofa OX=9823 PE=4 SV=1;tr|A0A480D7X2|A0A480D7X2_PIG Inhibitor of nuclear factor kappa-B kinase-interacting protein isoform X1 OS=Sus scrofa OX=9823 PE=4 SV=1	Uncharacterized protein	Sus scrofa						2	1	1	1	1	1	1	1	1	5.7	17.109	157	5.7	5.7	5.7	91333000	125640000	134580000	0.000338273	0.000476239	0.000451086
tr|A0A481B463|A0A481B463_PIGProteindisulfide-isomeraseOS=SusscrofaOX=9823PE=3SV=1;tr|A0A480W4I7|A0A480W4I7_PIGProteindisulfide-isomeraseOS=SusscrofaOX=9823PE=3SV=1;tr|A0A480W9S9|A0A480W9S9_PIGProteindisulfide-isomerase(Fragment)OS=SusscrofaOX=9823PE=3SV=1;tr|A0A480W9E0|A0A480W9E0_PIGProteindisulfide-isomerase(Fragment)OS=SusscrofaOX=9823PE=3SV=1;tr|A0A480W4Z4|A0A480W4Z4_PIGProteindisulfide-isomer…	A0A481B463	tr|A0A481B463|A0A481B463_PIG Protein disulfide-isomerase OS=Sus scrofa OX=9823 PE=3 SV=1;tr|A0A480W4I7|A0A480W4I7_PIG Protein disulfide-isomerase OS=Sus scrofa OX=9823 PE=3 SV=1;tr|A0A480W9S9|A0A480W9S9_PIG Protein disulfide-isomerase (Fragment) OS=Sus scr	Protein disulfide-isomerase	Sus scrofa						24	21	21	19	19	17	19	19	17	51.1	51.604	454	46.3	48.2	42.1	90532000	79475000	100250000	0.000335306	0.00030125	0.000336018
tr|A0A481BNW9|A0A481BNW9_PIGPre-Blymphocyteprotein3OS=SusscrofaOX=9823PE=4SV=1	A0A481BNW9	tr|A0A481BNW9|A0A481BNW9_PIG Pre-B lymphocyte protein 3 OS=Sus scrofa OX=9823 PE=4 SV=1	Pre-B lymphocyte protein 3	Sus scrofa						1	1	1	1	1	1	1	1	1	8.5	19.99	188	8.5	8.5	8.5	89799000	59073000	88312000	0.000332592	0.000223916	0.000296004
tr|A0A480Y9M5|A0A480Y9M5_PIGMembraneprogestinreceptorepsilon(Fragment)OS=SusscrofaOX=9823PE=4SV=1;tr|F1SKE5|F1SKE5_PIGUncharacterizedproteinOS=SusscrofaOX=9823GN=PAQR9PE=4SV=2;tr|A0A480LA24|A0A480LA24_PIGMembraneprogestinreceptorepsilon(Fragment)OS=SusscrofaOX=9823PE=4SV=1;tr|A0A480DLR0|A0A480DLR0_PIGProgestinandadipoQreceptorfamilymember9isoformX1(Fragment)OS=SusscrofaOX=9823PE=4SV=1	A0A480Y9M5	tr|A0A480Y9M5|A0A480Y9M5_PIG Membrane progestin receptor epsilon (Fragment) OS=Sus scrofa OX=9823 PE=4 SV=1;tr|F1SKE5|F1SKE5_PIG Uncharacterized protein OS=Sus scrofa OX=9823 GN=PAQR9 PE=4 SV=2;tr|A0A480LA24|A0A480LA24_PIG Membrane progestin receptor epsil	Membrane progestin receptor epsilon (Fragment)	Sus scrofa						4	1	1	1	1	1	1	1	1	3.7	42.359	375	3.7	3.7	3.7	89084000	86285000	99976000	0.000329943	0.000327064	0.0003351
tr|K9IVR7|K9IVR7_PIGWDrepeat-containingprotein1OS=SusscrofaOX=9823GN=WDR1PE=2SV=1;tr|A0A480NSM7|A0A480NSM7_PIGWDrepeat-containingprotein1isoform1OS=SusscrofaOX=9823PE=4SV=1;tr|A0A480LQU2|A0A480LQU2_PIGWDrepeat-containingprotein1isoform1OS=SusscrofaOX=9823PE=4SV=1;tr|A0A481AZV6|A0A481AZV6_PIGWDrepeat-containingprotein1isoform1OS=SusscrofaOX=9823PE=4SV=1;tr|A0A481BHD1|A0A481BHD1_PIGWDrepeat-contain…	K9IVR7	tr|K9IVR7|K9IVR7_PIG WD repeat-containing protein 1 OS=Sus scrofa OX=9823 GN=WDR1 PE=2 SV=1;tr|A0A480NSM7|A0A480NSM7_PIG WD repeat-containing protein 1 isoform 1 OS=Sus scrofa OX=9823 PE=4 SV=1;tr|A0A480LQU2|A0A480LQU2_PIG WD repeat-containing protein 1 is	WD repeat-containing protein 1	Sus scrofa	WDR1	GO:0006479,protein methylation|GO:0080090,regulation of primary metabolic process|GO:0019222,regulation of metabolic process|GO:0006473,protein acetylation|GO:0006475,internal protein amino acid acetylation|GO:0001501,skeletal system development|GO:0044281,small molecule metabolic process|GO:0051568,histone H3-K4 methylation|GO:1901576,organic substance biosynthetic process|GO:1901362,organic cyc…	GO:0031248,protein acetyltransferase complex|GO:0031974,membrane-enclosed lumen|GO:0043229,intracellular organelle|GO:0005623,cell|GO:0043227,membrane-bounded organelle|GO:0043226,organelle|GO:0034708,methyltransferase complex|GO:0031981,nuclear lumen|GO:0005634,nucleus|GO:0005654,nucleoplasm|GO:0005671,Ada2/Gcn5/Ada3 transcription activator complex|GO:0044451,nucleoplasm part|GO:0071339,MLL1 com…	GO:0018024,histone-lysine N-methyltransferase activity|GO:0042054,histone methyltransferase activity|GO:0004402,histone acetyltransferase activity|GO:0016278,lysine N-methyltransferase activity|GO:0016279,protein-lysine N-methyltransferase activity|GO:0046972,histone acetyltransferase activity (H4-K16 specific)|GO:0008276,protein methyltransferase activity|GO:0008168,methyltransferase activity|GO…	0	20	17	17	16	16	16	16	16	16	42.7	66.187	606	39.6	37.3	41.4	88546000	76733000	89584000	0.000327951	0.000290857	0.000300268
tr|A0A480EA07|A0A480EA07_PIGPlasmakallikreinisoform1preproproteinOS=SusscrofaOX=9823PE=3SV=1;tr|F1RZN7|F1RZN7_PIGUncharacterizedproteinOS=SusscrofaOX=9823GN=KLKB1PE=1SV=3;tr|O97506|O97506_PIGKallikreinOS=SusscrofaOX=9823PE=2SV=1;tr|A0A480ZXJ2|A0A480ZXJ2_PIGPlasmakallikreinisoform1preproproteinOS=SusscrofaOX=9823PE=4SV=1;tr|A0A480ZXM0|A0A480ZXM0_PIGPlasmakallikreinisoform1preproproteinOS=Susscrofa…	A0A480EA07	tr|A0A480EA07|A0A480EA07_PIG Plasma kallikrein isoform 1 preproprotein OS=Sus scrofa OX=9823 PE=3 SV=1;tr|F1RZN7|F1RZN7_PIG Uncharacterized protein OS=Sus scrofa OX=9823 GN=KLKB1 PE=1 SV=3;tr|O97506|O97506_PIG Kallikrein OS=Sus scrofa OX=9823 PE=2 SV=1;tr|	Plasma kallikrein isoform 1 preproprotein	Sus scrofa						7	22	22	20	21	21	20	21	21	43.7	72.149	643	40.3	37.8	42.3	88035000	74027000	94756000	0.000326058	0.0002806	0.000317603
tr|A0A480ZZL8|A0A480ZZL8_PIGHistoneH3.3(Fragment)OS=SusscrofaOX=9823PE=3SV=1;tr|A0A480UK25|A0A480UK25_PIGHistoneH3(Fragment)OS=SusscrofaOX=9823PE=3SV=1;tr|A0A480TZE8|A0A480TZE8_PIGHistoneH3(Fragment)OS=SusscrofaOX=9823PE=3SV=1;tr|A0A480TYU5|A0A480TYU5_PIGHistoneH3(Fragment)OS=SusscrofaOX=9823PE=3SV=1;tr|A0A481DI63|A0A481DI63_PIGHistoneH3(Fragment)OS=SusscrofaOX=9823PE=3SV=1;tr|A0A480W1W2|A0A480W1…	A0A480ZZL8	tr|A0A480ZZL8|A0A480ZZL8_PIG Histone H3.3 (Fragment) OS=Sus scrofa OX=9823 PE=3 SV=1;tr|A0A480UK25|A0A480UK25_PIG Histone H3 (Fragment) OS=Sus scrofa OX=9823 PE=3 SV=1;tr|A0A480TZE8|A0A480TZE8_PIG Histone H3 (Fragment) OS=Sus scrofa OX=9823 PE=3 SV=1;tr|A0	Histone H3.3 (Fragment)	Sus scrofa						49	5	1	5	4	5	1	0	1	51.7	13.817	120	51.7	25	51.7	85227000	0	129240000	0.000315658	0	0.000433187
tr|A0A481CUI8|A0A481CUI8_PIGPentaxin(Fragment)OS=SusscrofaOX=9823PE=3SV=1;tr|A0A481CZD9|A0A481CZD9_PIGPentaxin(Fragment)OS=SusscrofaOX=9823PE=3SV=1;tr|A0A480RDL6|A0A480RDL6_PIGPentaxinOS=SusscrofaOX=9823PE=3SV=1;sp|O19063|SAMP_PIGSerumamyloidP-componentOS=SusscrofaOX=9823GN=APCSPE=2SV=1	A0A481CUI8	tr|A0A481CUI8|A0A481CUI8_PIG Pentaxin (Fragment) OS=Sus scrofa OX=9823 PE=3 SV=1;tr|A0A481CZD9|A0A481CZD9_PIG Pentaxin (Fragment) OS=Sus scrofa OX=9823 PE=3 SV=1;tr|A0A480RDL6|A0A480RDL6_PIG Pentaxin OS=Sus scrofa OX=9823 PE=3 SV=1;sp|O19063|SAMP_PIG Serum	Pentaxin (Fragment)	Sus scrofa						4	7	7	7	6	7	7	6	7	43.9	22.529	198	43.9	37.9	43.9	84677000	80593000	95259000	0.000313621	0.000305488	0.000319289
tr|F1SS01|F1SS01_PIGArp2/3complex34kDasubunitOS=SusscrofaOX=9823GN=ARPC2PE=1SV=3;tr|A0A480QFK0|A0A480QFK0_PIGArp2/3complex34kDasubunitOS=SusscrofaOX=9823PE=3SV=1;tr|A0A480QJQ8|A0A480QJQ8_PIGActin-relatedprotein2/3complexsubunit2OS=SusscrofaOX=9823PE=4SV=1;tr|A0A480TMK5|A0A480TMK5_PIGArp2/3complex34kDasubunit(Fragment)OS=SusscrofaOX=9823PE=3SV=1;tr|A0A480TLH1|A0A480TLH1_PIGArp2/3complex34kDasubuni…	F1SS01	tr|F1SS01|F1SS01_PIG Arp2/3 complex 34 kDa subunit OS=Sus scrofa OX=9823 GN=ARPC2 PE=1 SV=3;tr|A0A480QFK0|A0A480QFK0_PIG Arp2/3 complex 34 kDa subunit OS=Sus scrofa OX=9823 PE=3 SV=1;tr|A0A480QJQ8|A0A480QJQ8_PIG Actin-related protein 2/3 complex subunit 2	Arp2/3 complex 34 kDa subunit	Sus scrofa	ARPC2	GO:0034446,substrate adhesion-dependent cell spreading|GO:0048468,cell development|GO:0008064,regulation of actin polymerization or depolymerization|GO:0060491,regulation of cell projection assembly|GO:0031344,regulation of cell projection organization|GO:0071840,cellular component organization or biogenesis|GO:0031346,positive regulation of cell projection organization|GO:0045785,positive regula…	GO:0015629,actin cytoskeleton|GO:0043229,intracellular organelle|GO:0043228,non-membrane-bounded organelle|GO:0005924,cell-substrate adherens junction|GO:0005925,focal adhesion|GO:0043227,membrane-bounded organelle|GO:0043226,organelle|GO:0030054,cell junction|GO:0030055,cell-substrate junction|GO:0005856,cytoskeleton|GO:0031982,vesicle|GO:0016020,membrane|GO:0031988,membrane-bounded vesicle|GO:0…	GO:0005200,structural constituent of cytoskeleton|GO:0008092,cytoskeletal protein binding|GO:0051015,actin filament binding|GO:0005198,structural molecule activity|GO:0003779,actin binding|GO:0044877,macromolecular complex binding|GO:0005488,binding|GO:0005515,protein binding|GO:0032403,protein complex binding	0	27	13	13	12	13	11	12	13	11	60	34.32	300	56.7	60	52	82585000	75213000	89626000	0.000305873	0.000285095	0.000300409
sp|P80031|GSTP1_PIGGlutathioneS-transferasePOS=SusscrofaOX=9823GN=GSTP1PE=1SV=2;tr|M3V836|M3V836_PIGGlutathioneS-transferasepi1OS=SusscrofaOX=9823GN=GSTP1PE=1SV=1;tr|A0A481BXB3|A0A481BXB3_PIGGlutathioneS-transferasePOS=SusscrofaOX=9823PE=4SV=1;tr|A0A287AZ91|A0A287AZ91_PIGUncharacterizedproteinOS=SusscrofaOX=9823GN=LOC100739508PE=1SV=1;tr|A0A480X8C9|A0A480X8C9_PIGGlutathioneS-transferasePOS=Susscr…	P80031	sp|P80031|GSTP1_PIG Glutathione S-transferase P OS=Sus scrofa OX=9823 GN=GSTP1 PE=1 SV=2;tr|M3V836|M3V836_PIG Glutathione S-transferase pi 1 OS=Sus scrofa OX=9823 GN=GSTP1 PE=1 SV=1;tr|A0A481BXB3|A0A481BXB3_PIG Glutathione S-transferase P OS=Sus scrofa OX=	Glutathione S-transferase P	Sus scrofa	GSTP1	GO:0008152,metabolic process	GO:0005737,cytoplasm|GO:0043231,intracellular membrane-bounded organelle|GO:0005634,nucleus|GO:0044464,cell part|GO:0044444,cytoplasmic part|GO:0005739,mitochondrion|GO:0005622,intracellular|GO:0043229,intracellular organelle|GO:0005623,cell|GO:0044424,intracellular part|GO:0043227,membrane-bounded organelle|GO:0043226,organelle	GO:0016765,transferase activity, transferring alkyl or aryl (other than methyl) groups|GO:0016740,transferase activity|GO:0004364,glutathione transferase activity|GO:0003824,catalytic activity	0	58	7	7	7	7	6	7	7	6	47.3	23.497	207	47.3	47.3	38.6	82463000	59361000	73561000	0.000305421	0.000225008	0.000246562
tr|A0A287ARR1|A0A287ARR1_PIGFerritinOS=SusscrofaOX=9823GN=FTH1PE=1SV=1;tr|A0A481CLK8|A0A481CLK8_PIGFerritinOS=SusscrofaOX=9823PE=3SV=1;tr|A0A480SR55|A0A480SR55_PIGFerritin(Fragment)OS=SusscrofaOX=9823PE=3SV=1;tr|A0A480YS19|A0A480YS19_PIGFerritin(Fragment)OS=SusscrofaOX=9823PE=3SV=1;tr|A0A480SXP3|A0A480SXP3_PIGFerritin(Fragment)OS=SusscrofaOX=9823PE=3SV=1;tr|A0A480RIZ3|A0A480RIZ3_PIGFerritinOS=Sus…	A0A287ARR1	tr|A0A287ARR1|A0A287ARR1_PIG Ferritin OS=Sus scrofa OX=9823 GN=FTH1 PE=1 SV=1;tr|A0A481CLK8|A0A481CLK8_PIG Ferritin OS=Sus scrofa OX=9823 PE=3 SV=1;tr|A0A480SR55|A0A480SR55_PIG Ferritin (Fragment) OS=Sus scrofa OX=9823 PE=3 SV=1;tr|A0A480YS19|A0A480YS19_PI	Ferritin	Sus scrofa	FTH1					34	9	9	9	8	8	9	8	8	63	21.185	181	63	63	53	81756000	69359000	99667000	0.000302802	0.000262906	0.000334064
tr|A0A480E1Z4|A0A480E1Z4_PIGCD177antigenOS=SusscrofaOX=9823PE=4SV=1;tr|F1RMW7|F1RMW7_PIGUncharacterizedproteinOS=SusscrofaOX=9823GN=CD177PE=1SV=2;tr|A0A480NPJ8|A0A480NPJ8_PIGCD177antigenOS=SusscrofaOX=9823PE=4SV=1;tr|A0A480ZK68|A0A480ZK68_PIGCD177antigenisoformX2(Fragment)OS=SusscrofaOX=9823PE=4SV=1;tr|A0A481CN67|A0A481CN67_PIGCD177antigenisoformX2OS=SusscrofaOX=9823PE=4SV=1	A0A480E1Z4	tr|A0A480E1Z4|A0A480E1Z4_PIG CD177 antigen OS=Sus scrofa OX=9823 PE=4 SV=1;tr|F1RMW7|F1RMW7_PIG Uncharacterized protein OS=Sus scrofa OX=9823 GN=CD177 PE=1 SV=2;tr|A0A480NPJ8|A0A480NPJ8_PIG CD177 antigen OS=Sus scrofa OX=9823 PE=4 SV=1;tr|A0A480ZK68|A0A480	CD177 antigen	Sus scrofa						5	10	10	10	10	10	10	10	10	32	47.93	450	32	32	32	81614000	134050000	66740000	0.000302276	0.000508117	0.000223699
tr|A0A287A5M7|A0A287A5M7_PIGAldo-ketoreductasefamily1memberB1OS=SusscrofaOX=9823GN=AKR1B1PE=4SV=1;tr|A0A0B8S0C2|A0A0B8S0C2_PIGAldo-ketoreductasefamily1,memberB1(Aldosereductase)OS=SusscrofadomesticusOX=9825GN=AKR1B1PE=4SV=1;sp|P80276|ALDR_PIGAldo-ketoreductasefamily1memberB1OS=SusscrofaOX=9823GN=AKR1B1PE=1SV=2;tr|A0A480XTG8|A0A480XTG8_PIGAldosereductaseisoform1(Fragment)OS=SusscrofaOX=9823PE=4SV=…	A0A287A5M7	tr|A0A287A5M7|A0A287A5M7_PIG Aldo-keto reductase family 1 member B1 OS=Sus scrofa OX=9823 GN=AKR1B1 PE=4 SV=1;tr|A0A0B8S0C2|A0A0B8S0C2_PIG Aldo-keto reductase family 1, member B1 (Aldose reductase) OS=Sus scrofa domesticus OX=9825 GN=AKR1B1 PE=4 SV=1;sp|P8	Aldo-keto reductase family 1 member B1	Sus scrofa	AKR1B1	GO:0016137,glycoside metabolic process|GO:0006807,nitrogen compound metabolic process|GO:0044281,small molecule metabolic process|GO:0030647,aminoglycoside antibiotic metabolic process|GO:0044699,single-organism process|GO:0044710,single-organism metabolic process|GO:0044597,daunorubicin metabolic process|GO:0097164,ammonium ion metabolic process|GO:0044598,doxorubicin metabolic process|GO:190166…	GO:0031974,membrane-enclosed lumen|GO:0043229,intracellular organelle|GO:0043227,membrane-bounded organelle|GO:0043226,organelle|GO:0005737,cytoplasm|GO:0070062,extracellular exosome|GO:0031981,nuclear lumen|GO:0005634,nucleus|GO:0031988,membrane-bounded vesicle|GO:0005654,nucleoplasm|GO:1903561,extracellular vesicle|GO:0031982,vesicle|GO:0043230,extracellular organelle|GO:0043231,intracellular m…	GO:0004033,aldo-keto reductase (NADP) activity|GO:0004032,alditol:NADP+ 1-oxidoreductase activity|GO:0016614,oxidoreductase activity, acting on CH-OH group of donors|GO:0016616,oxidoreductase activity, acting on the CH-OH group of donors, NAD or NADP as acceptor|GO:0008106,alcohol dehydrogenase (NADP+) activity|GO:0043795,glyceraldehyde oxidoreductase activity|GO:0003824,catalytic activity|GO:001…	ssc00051,Fructose and mannose metabolism|ssc00052,Galactose metabolism|ssc00040,Pentose and glucuronate interconversions|ssc01100,Metabolic pathways|ssc00561,Glycerolipid metabolism	96	10	10	9	9	8	9	9	8	37.7	35.867	316	35.1	34.2	27.2	80933000	57604000	85209000	0.000299754	0.000218348	0.000285604
tr|A0A287AWI9|A0A287AWI9_PIGElongationfactor2OS=SusscrofaOX=9823GN=EEF2PE=1SV=1;tr|I3LII3|I3LII3_PIGTr-typeGdomain-containingproteinOS=SusscrofaOX=9823GN=EEF2PE=1SV=2;tr|A0A287A1E0|A0A287A1E0_PIGTr-typeGdomain-containingproteinOS=SusscrofaOX=9823GN=EEF2PE=1SV=1;tr|A0A480ETU5|A0A480ETU5_PIGElongationfactor2OS=SusscrofaOX=9823PE=4SV=1;tr|A0A480W121|A0A480W121_PIGElongationfactor2OS=SusscrofaOX=9823…	A0A287AWI9	tr|A0A287AWI9|A0A287AWI9_PIG Elongation factor 2 OS=Sus scrofa OX=9823 GN=EEF2 PE=1 SV=1;tr|I3LII3|I3LII3_PIG Tr-type G domain-containing protein OS=Sus scrofa OX=9823 GN=EEF2 PE=1 SV=2;tr|A0A287A1E0|A0A287A1E0_PIG Tr-type G domain-containing protein OS=Su	Elongation factor 2	Sus scrofa	EEF2	GO:0034250,positive regulation of cellular amide metabolic process|GO:1901566,organonitrogen compound biosynthetic process|GO:0080090,regulation of primary metabolic process|GO:0019222,regulation of metabolic process|GO:0009891,positive regulation of biosynthetic process|GO:0051246,regulation of protein metabolic process|GO:0031325,positive regulation of cellular metabolic process|GO:0030154,cell…	GO:0016234,inclusion body|GO:0016235,aggresome|GO:0043229,intracellular organelle|GO:0071944,cell periphery|GO:0030529,intracellular ribonucleoprotein complex|GO:0043227,membrane-bounded organelle|GO:0043226,organelle|GO:0005737,cytoplasm|GO:0031982,vesicle|GO:0005634,nucleus|GO:0016020,membrane|GO:0031988,membrane-bounded vesicle|GO:0005886,plasma membrane|GO:0032991,macromolecular complex|GO:19…	GO:0035639,purine ribonucleoside triphosphate binding|GO:0019899,enzyme binding|GO:0005488,binding|GO:0003676,nucleic acid binding|GO:0043167,ion binding|GO:1901363,heterocyclic compound binding|GO:0001883,purine nucleoside binding|GO:0001882,nucleoside binding|GO:0043168,anion binding|GO:0016462,pyrophosphatase activity|GO:0000166,nucleotide binding|GO:0032561,guanyl ribonucleotide binding|GO:19…	ssc04152,AMPK signaling pathway|ssc04921,Oxytocin signaling pathway	22	27	24	27	26	26	24	23	24	40.8	95.353	858	40.8	38.7	39.7	80852000	64383000	77896000	0.000299454	0.000244044	0.000261092
tr|A0A480TMJ0|A0A480TMJ0_PIGPre-Blymphocyteprotein3(Fragment)OS=SusscrofaOX=9823PE=4SV=1	A0A480TMJ0	tr|A0A480TMJ0|A0A480TMJ0_PIG Pre-B lymphocyte protein 3 (Fragment) OS=Sus scrofa OX=9823 PE=4 SV=1	Pre-B lymphocyte protein 3 (Fragment)	Sus scrofa						1	1	1	1	1	1	1	1	1	18.2	12.793	121	18.2	18.2	18.2	80221000	38132000	90723000	0.000297117	0.00014454	0.000304086
tr|Q863D3|Q863D3_PIGPheromaxeinAsubunitOS=SusscrofaOX=9823GN=PHEROAPE=4SV=1;tr|F1RPW6|F1RPW6_PIGSecretoglobinfamily1Dmember2OS=SusscrofaOX=9823GN=SCGB1D1PE=4SV=2	Q863D3	tr|Q863D3|Q863D3_PIG Pheromaxein A subunit OS=Sus scrofa OX=9823 GN=PHEROA PE=4 SV=1;tr|F1RPW6|F1RPW6_PIG Secretoglobin family 1D member 2 OS=Sus scrofa OX=9823 GN=SCGB1D1 PE=4 SV=2	Pheromaxein A subunit	Sus scrofa	PHEROA	GO:0044238,primary metabolic process|GO:0044710,single-organism metabolic process|GO:0015980,energy derivation by oxidation of organic compounds|GO:0006082,organic acid metabolic process|GO:0044699,single-organism process|GO:0009987,cellular process|GO:0044763,single-organism cellular process|GO:0019752,carboxylic acid metabolic process|GO:0071704,organic substance metabolic process|GO:0006099,tr…	GO:0098803,respiratory chain complex|GO:1990204,oxidoreductase complex|GO:0043229,intracellular organelle|GO:0045281,succinate dehydrogenase complex|GO:0043227,membrane-bounded organelle|GO:0043226,organelle|GO:0005737,cytoplasm|GO:0031090,organelle membrane|GO:0098796,membrane protein complex|GO:0016020,membrane|GO:0045283,fumarate reductase complex|GO:0044444,cytoplasmic part|GO:0005739,mitocho…	GO:0005488,binding|GO:0043169,cation binding|GO:0048038,quinone binding|GO:0051537,2 iron, 2 sulfur cluster binding|GO:0051538,3 iron, 4 sulfur cluster binding|GO:0051539,4 iron, 4 sulfur cluster binding|GO:0009055,electron carrier activity|GO:0046872,metal ion binding|GO:0016627,oxidoreductase activity, acting on the CH-CH group of donors|GO:0016635,oxidoreductase activity, acting on the CH-CH g…	ssc01200,Carbon metabolism|ssc04932,Non-alcoholic fatty liver disease (NAFLD)|ssc01100,Metabolic pathways|ssc00190,Oxidative phosphorylation|ssc00020,Citrate cycle (TCA cycle)|ssc05012,Parkinson disease|ssc05010,Alzheimer disease|ssc05016,Huntington disease	2	4	1	4	4	4	1	1	1	41.4	12.351	111	41.4	41.4	41.4	80067000	56887000	86047000	0.000296547	0.00021563	0.000288413
tr|A0A481B708|A0A481B708_PIGAlpha-1-antichymotrypsinOS=SusscrofaOX=9823PE=3SV=1	A0A481B708	tr|A0A481B708|A0A481B708_PIG Alpha-1-antichymotrypsin OS=Sus scrofa OX=9823 PE=3 SV=1	Alpha-1-antichymotrypsin	Sus scrofa						1	19	0	18	19	18	0	0	0	68.9	32.661	289	65.4	68.9	65.4	80052000	85561000	96765000	0.000296491	0.000324319	0.000324337
tr|A0A481BBG9|A0A481BBG9_PIGCollagenalpha-1(X)chainisoformX1-likeOS=SusscrofaOX=9823PE=4SV=1;tr|A0A481B419|A0A481B419_PIGCollagenalpha-1(X)chainisoformX1-likeOS=SusscrofaOX=9823PE=4SV=1;tr|A0A480EUK5|A0A480EUK5_PIGComplementC1qandtumornecrosisfactor-relatedprotein9AOS=SusscrofaOX=9823PE=4SV=1;tr|A0A480QD90|A0A480QD90_PIGCollagenalpha-1(X)chainisoformX1(Fragment)OS=SusscrofaOX=9823PE=4SV=1;tr|A0A2…	A0A481BBG9	tr|A0A481BBG9|A0A481BBG9_PIG Collagen alpha-1(X) chain isoform X1-like OS=Sus scrofa OX=9823 PE=4 SV=1;tr|A0A481B419|A0A481B419_PIG Collagen alpha-1(X) chain isoform X1-like OS=Sus scrofa OX=9823 PE=4 SV=1;tr|A0A480EUK5|A0A480EUK5_PIG Complement C1q and tu	Collagen alpha-1(X) chain isoform X1-like	Sus scrofa						5	3	3	3	3	3	3	3	3	25.3	18.658	174	25.3	25.3	25.3	79617000	61670000	84599000	0.00029488	0.00023376	0.000283559
tr|A0SEH3|A0SEH3_PIGComplementcomponentC8GOS=SusscrofaOX=9823GN=C8GPE=1SV=1;tr|A0A480KKR8|A0A480KKR8_PIGComplementcomponentC8gammachain(Fragment)OS=SusscrofaOX=9823PE=4SV=1;tr|A0A287AFQ4|A0A287AFQ4_PIGLipocln_cytosolic_FA-bd_domdomain-containingproteinOS=SusscrofaOX=9823GN=C8GPE=1SV=1;tr|A0A480SKU7|A0A480SKU7_PIGComplementcomponentC8gammachain(Fragment)OS=SusscrofaOX=9823PE=4SV=1;tr|A0A480KZF8|A0…	A0SEH3	tr|A0SEH3|A0SEH3_PIG Complement component C8G OS=Sus scrofa OX=9823 GN=C8G PE=1 SV=1;tr|A0A480KKR8|A0A480KKR8_PIG Complement component C8 gamma chain (Fragment) OS=Sus scrofa OX=9823 PE=4 SV=1;tr|A0A287AFQ4|A0A287AFQ4_PIG Lipocln_cytosolic_FA-bd_dom domain	Complement component C8G	Sus scrofa	C8G	0	GO:0043230,extracellular organelle|GO:0031982,vesicle|GO:0044421,extracellular region part|GO:0043227,membrane-bounded organelle|GO:0072562,blood microparticle|GO:0031988,membrane-bounded vesicle|GO:0005576,extracellular region|GO:0005615,extracellular space|GO:1903561,extracellular vesicle|GO:0065010,extracellular membrane-bounded organelle|GO:0043226,organelle|GO:0070062,extracellular exosome	0	ssc04610,Complement and coagulation cascades|ssc05146,Amoebiasis|ssc05020,Prion diseases|ssc05322,Systemic lupus erythematosus	34	8	8	8	8	8	8	8	8	47	22.283	202	47	47	47	78347000	75918000	89497000	0.000290176	0.000287767	0.000299976
tr|L8B0W0|L8B0W0_PIGIgGheavychainOS=SusscrofaOX=9823GN=IGHGPE=2SV=1;tr|A0A480VXE6|A0A480VXE6_PIGIgGheavychainOS=SusscrofaOX=9823PE=4SV=1	L8B0W0	tr|L8B0W0|L8B0W0_PIG IgG heavy chain OS=Sus scrofa OX=9823 GN=IGHG PE=2 SV=1;tr|A0A480VXE6|A0A480VXE6_PIG IgG heavy chain OS=Sus scrofa OX=9823 PE=4 SV=1	IgG heavy chain	Sus scrofa	IGHG					2	19	1	19	19	19	1	1	1	58.3	50.695	460	58.3	58.3	58.3	78140000	73734000	84395000	0.00028941	0.000279489	0.000282875
tr|A0A480SYC0|A0A480SYC0_PIG14-3-3proteingammaOS=SusscrofaOX=9823PE=3SV=1;tr|A0A480SVY9|A0A480SVY9_PIG14-3-3proteingammaOS=SusscrofaOX=9823PE=3SV=1;tr|A0A480SUS8|A0A480SUS8_PIG14-3-3proteingammaOS=SusscrofaOX=9823PE=3SV=1;tr|A0A480SXE7|A0A480SXE7_PIG14-3-3proteingammaOS=SusscrofaOX=9823PE=3SV=1;tr|A0A480SQF8|A0A480SQF8_PIG14-3-3proteingammaOS=SusscrofaOX=9823PE=3SV=1;tr|F2Z4Z1|F2Z4Z1_PIG14_3_3dom…	A0A480SYC0	tr|A0A480SYC0|A0A480SYC0_PIG 14-3-3 protein gamma OS=Sus scrofa OX=9823 PE=3 SV=1;tr|A0A480SVY9|A0A480SVY9_PIG 14-3-3 protein gamma OS=Sus scrofa OX=9823 PE=3 SV=1;tr|A0A480SUS8|A0A480SUS8_PIG 14-3-3 protein gamma OS=Sus scrofa OX=9823 PE=3 SV=1;tr|A0A480S	14-3-3 protein gamma	Sus scrofa						11	13	7	12	12	12	6	6	6	59.2	27.037	240	51.2	51.2	55.4	77437000	55902000	76255000	0.000286806	0.000211897	0.000255592
tr|A0A480TFX4|A0A480TFX4_PIGInter-alpha-trypsininhibitorheavychainH3isoformX1OS=SusscrofaOX=9823PE=4SV=1;tr|A0A480MVP6|A0A480MVP6_PIGInter-alpha-trypsininhibitorheavychainH3preproproteinOS=SusscrofaOX=9823PE=4SV=1;tr|A0A480Y7Q8|A0A480Y7Q8_PIGInter-alpha-trypsininhibitorheavychainH3preproproteinOS=SusscrofaOX=9823PE=4SV=1;tr|A0A480T162|A0A480T162_PIGInter-alpha-trypsininhibitorheavychainH3prepropr…	A0A480TFX4	tr|A0A480TFX4|A0A480TFX4_PIG Inter-alpha-trypsin inhibitor heavy chain H3 isoform X1 OS=Sus scrofa OX=9823 PE=4 SV=1;tr|A0A480MVP6|A0A480MVP6_PIG Inter-alpha-trypsin inhibitor heavy chain H3 preproprotein OS=Sus scrofa OX=9823 PE=4 SV=1;tr|A0A480Y7Q8|A0A48	Inter-alpha-trypsin inhibitor heavy chain H3 isoform X1	Sus scrofa		GO:0009892,negative regulation of metabolic process|GO:0080090,regulation of primary metabolic process|GO:0019222,regulation of metabolic process|GO:0031324,negative regulation of cellular metabolic process|GO:0031323,regulation of cellular metabolic process|GO:1903510,mucopolysaccharide metabolic process|GO:0006807,nitrogen compound metabolic process|GO:0030203,glycosaminoglycan metabolic proces…	GO:0043230,extracellular organelle|GO:0031982,vesicle|GO:0044421,extracellular region part|GO:0043227,membrane-bounded organelle|GO:0031988,membrane-bounded vesicle|GO:0005576,extracellular region|GO:1903561,extracellular vesicle|GO:0065010,extracellular membrane-bounded organelle|GO:0043226,organelle|GO:0070062,extracellular exosome	GO:0004866,endopeptidase inhibitor activity|GO:0061135,endopeptidase regulator activity|GO:0061134,peptidase regulator activity|GO:0030414,peptidase inhibitor activity|GO:0004867,serine-type endopeptidase inhibitor activity|GO:0004857,enzyme inhibitor activity|GO:0098772,molecular function regulator|GO:0030234,enzyme regulator activity	0	53	17	17	17	17	17	17	17	17	26.3	71.384	643	26.3	26.3	26.3	76403000	68272000	87866000	0.000282976	0.000258785	0.000294509
tr|A0A287B0P6|A0A287B0P6_PIGCalreticulinOS=SusscrofaOX=9823GN=CALRPE=1SV=1;tr|A0A480R1B5|A0A480R1B5_PIGCalreticulinOS=SusscrofaOX=9823PE=3SV=1;tr|A0A480W9U1|A0A480W9U1_PIGCalreticulin(Fragment)OS=SusscrofaOX=9823PE=3SV=1;tr|A0A480VDW1|A0A480VDW1_PIGCalreticulin(Fragment)OS=SusscrofaOX=9823PE=3SV=1;sp|P28491|CALR_PIGCalreticulinOS=SusscrofaOX=9823GN=CALRPE=1SV=3;tr|A0A481B0L2|A0A481B0L2_PIGCalreti…	A0A287B0P6	tr|A0A287B0P6|A0A287B0P6_PIG Calreticulin OS=Sus scrofa OX=9823 GN=CALR PE=1 SV=1;tr|A0A480R1B5|A0A480R1B5_PIG Calreticulin OS=Sus scrofa OX=9823 PE=3 SV=1;tr|A0A480W9U1|A0A480W9U1_PIG Calreticulin (Fragment) OS=Sus scrofa OX=9823 PE=3 SV=1;tr|A0A480VDW1|A	Calreticulin	Sus scrofa	CALR	GO:0051169,nuclear transport|GO:0044238,primary metabolic process|GO:0006909,phagocytosis|GO:0080090,regulation of primary metabolic process|GO:0019222,regulation of metabolic process|GO:0034446,substrate adhesion-dependent cell spreading|GO:0051049,regulation of transport|GO:0048585,negative regulation of response to stimulus|GO:0048584,positive regulation of response to stimulus|GO:0048583,regu…	GO:0009897,external side of plasma membrane|GO:0005783,endoplasmic reticulum|GO:0044421,extracellular region part|GO:0031974,membrane-enclosed lumen|GO:0005789,endoplasmic reticulum membrane|GO:0043226,organelle|GO:0042175,nuclear outer membrane-endoplasmic reticulum membrane network|GO:0043229,intracellular organelle|GO:0030176,integral component of endoplasmic reticulum membrane|GO:0031301,inte…	GO:0044389,ubiquitin-like protein ligase binding|GO:0050681,androgen receptor binding|GO:0030246,carbohydrate binding|GO:0019899,enzyme binding|GO:0044877,macromolecular complex binding|GO:0005488,binding|GO:0003676,nucleic acid binding|GO:1901363,heterocyclic compound binding|GO:0001948,glycoprotein binding|GO:0043169,cation binding|GO:0051082,unfolded protein binding|GO:0043167,ion binding|GO:0…	ssc04612,Antigen processing and presentation|ssc05166,Human T-cell leukemia virus 1 infection|ssc04145,Phagosome|ssc05142,Chagas disease (American trypanosomiasis)|ssc04141,Protein processing in endoplasmic reticulum	29	11	11	10	9	10	10	9	10	41.7	42.609	369	35.8	37.7	39.6	75911000	68637000	77806000	0.000281154	0.000260169	0.00026079
tr|A0A481BV21|A0A481BV21_PIGVitaminK-dependentproteinSisoform2preproproteinOS=SusscrofaOX=9823PE=4SV=1;tr|A0A286ZKR3|A0A286ZKR3_PIGVitaminK-dependentproteinSisoform2preproproteinOS=SusscrofaOX=9823GN=PROS1PE=1SV=1;tr|F1SK70|F1SK70_PIGVitaminK-dependentproteinSisoform2preproproteinOS=SusscrofaOX=9823GN=PROS1PE=1SV=3;tr|A0A287A6Q0|A0A287A6Q0_PIGUncharacterizedproteinOS=SusscrofaOX=9823GN=PROS1PE=1S…	A0A481BV21	tr|A0A481BV21|A0A481BV21_PIG Vitamin K-dependent protein S isoform 2 preproprotein OS=Sus scrofa OX=9823 PE=4 SV=1;tr|A0A286ZKR3|A0A286ZKR3_PIG Vitamin K-dependent protein S isoform 2 preproprotein OS=Sus scrofa OX=9823 GN=PROS1 PE=1 SV=1;tr|F1SK70|F1SK70_	Vitamin K-dependent protein S isoform 2 preproprotein	Sus scrofa						10	16	16	16	13	15	16	13	15	29.9	66.793	606	29.9	24.8	27.4	75906000	55001000	71876000	0.000281136	0.000208482	0.000240914
tr|A0A286ZXH8|A0A286ZXH8_PIGPeptidaseS1domain-containingproteinOS=SusscrofaOX=9823GN=ELANEPE=1SV=1;tr|A0A286ZN14|A0A286ZN14_PIGPeptidaseS1domain-containingproteinOS=SusscrofaOX=9823GN=ELANEPE=1SV=1;tr|I3LK80|I3LK80_PIGPeptidaseS1domain-containingproteinOS=SusscrofaOX=9823GN=ELANEPE=1SV=2;tr|A0A480SFH8|A0A480SFH8_PIGNeutrophilelastaseisoformX1-like(Fragment)OS=SusscrofaOX=9823PE=4SV=1;tr|A0A480MWH…	A0A286ZXH8	tr|A0A286ZXH8|A0A286ZXH8_PIG Peptidase S1 domain-containing protein OS=Sus scrofa OX=9823 GN=ELANE PE=1 SV=1;tr|A0A286ZN14|A0A286ZN14_PIG Peptidase S1 domain-containing protein OS=Sus scrofa OX=9823 GN=ELANE PE=1 SV=1;tr|I3LK80|I3LK80_PIG Peptidase S1 doma	Peptidase S1 domain-containing protein	Sus scrofa	ELANE	GO:0009628,response to abiotic stimulus|GO:0006909,phagocytosis|GO:0080090,regulation of primary metabolic process|GO:0019222,regulation of metabolic process|GO:0048584,positive regulation of response to stimulus|GO:0048583,regulation of response to stimulus|GO:0042033,chemokine biosynthetic process|GO:0042035,regulation of cytokine biosynthetic process|GO:0042036,negative regulation of cytokine …	GO:0043229,intracellular organelle|GO:0043227,membrane-bounded organelle|GO:0043226,organelle|GO:0005737,cytoplasm|GO:0070062,extracellular exosome|GO:0016023,cytoplasmic, membrane-bounded vesicle|GO:0031410,cytoplasmic vesicle|GO:0031988,membrane-bounded vesicle|GO:0017053,transcriptional repressor complex|GO:0030141,secretory granule|GO:0009986,cell surface|GO:0012505,endomembrane system|GO:003…	GO:0004252,serine-type endopeptidase activity|GO:0004175,endopeptidase activity|GO:0019955,cytokine binding|GO:0019899,enzyme binding|GO:0001076,transcription factor activity, RNA polymerase II transcription factor binding|GO:0005488,binding|GO:0008233,peptidase activity|GO:0008236,serine-type peptidase activity|GO:1901681,sulfur compound binding|GO:0001191,transcriptional repressor activity, RNA…	0	5	9	9	7	9	8	7	9	8	47.8	27.438	255	36.9	47.8	41.2	75500000	84200000	83641000	0.000279632	0.00031916	0.000280348
tr|A0A480TQC1|A0A480TQC1_PIGSerotransferrinisoform1OS=SusscrofaOX=9823PE=3SV=1	A0A480TQC1	tr|A0A480TQC1|A0A480TQC1_PIG Serotransferrin isoform 1 OS=Sus scrofa OX=9823 PE=3 SV=1	Serotransferrin isoform 1	Sus scrofa						1	70	0	67	68	64	0	0	0	87.2	78.432	711	86.6	85.5	85.1	73581000	53930000	81746000	0.000272524	0.000204422	0.000273996
tr|A0A480P158|A0A480P158_PIGAlpha-1B-glycoprotein(Fragment)OS=SusscrofaOX=9823PE=4SV=1;tr|A0A480NXL8|A0A480NXL8_PIGAlpha-1B-glycoprotein(Fragment)OS=SusscrofaOX=9823PE=4SV=1;tr|A0A480QC40|A0A480QC40_PIGAlpha-1B-glycoproteinOS=SusscrofaOX=9823PE=4SV=1	A0A480P158	tr|A0A480P158|A0A480P158_PIG Alpha-1B-glycoprotein (Fragment) OS=Sus scrofa OX=9823 PE=4 SV=1;tr|A0A480NXL8|A0A480NXL8_PIG Alpha-1B-glycoprotein (Fragment) OS=Sus scrofa OX=9823 PE=4 SV=1;tr|A0A480QC40|A0A480QC40_PIG Alpha-1B-glycoprotein OS=Sus scrofa OX=	Alpha-1B-glycoprotein (Fragment)	Sus scrofa						3	19	0	19	18	19	0	0	0	47.6	60.928	561	47.6	39.6	47.6	70683000	53280000	66156000	0.000261791	0.000201958	0.000221742
tr|Q6QAS1|Q6QAS1_PIGGlutaredoxin(Fragment)OS=SusscrofaOX=9823PE=2SV=1;tr|F2XWZ9|F2XWZ9_PIGGlutaredoxinOS=SusscrofaOX=9823GN=GRX1PE=2SV=1;tr|A0A480YF53|A0A480YF53_PIGGlutaredoxin-1OS=SusscrofaOX=9823PE=4SV=1;sp|P12309|GLRX1_PIGGlutaredoxin-1OS=SusscrofaOX=9823GN=GLRXPE=1SV=2;tr|A0A480YZS4|A0A480YZS4_PIGGlutaredoxin-1(Fragment)OS=SusscrofaOX=9823PE=4SV=1;tr|A0A480QFN7|A0A480QFN7_PIGGlutaredoxin-1(F…	Q6QAS1	tr|Q6QAS1|Q6QAS1_PIG Glutaredoxin (Fragment) OS=Sus scrofa OX=9823 PE=2 SV=1;tr|F2XWZ9|F2XWZ9_PIG Glutaredoxin OS=Sus scrofa OX=9823 GN=GRX1 PE=2 SV=1;tr|A0A480YF53|A0A480YF53_PIG Glutaredoxin-1 OS=Sus scrofa OX=9823 PE=4 SV=1;sp|P12309|GLRX1_PIG Glutaredo	Glutaredoxin (Fragment)	Sus scrofa		GO:0019725,cellular homeostasis|GO:0044710,single-organism metabolic process|GO:0009987,cellular process|GO:0050794,regulation of cellular process|GO:0042592,homeostatic process|GO:0044763,single-organism cellular process|GO:0044699,single-organism process|GO:0008152,metabolic process|GO:0065007,biological regulation|GO:0045454,cell redox homeostasis|GO:0065008,regulation of biological quality|GO…	GO:0005737,cytoplasm|GO:0044464,cell part|GO:0005623,cell|GO:0005622,intracellular|GO:0044424,intracellular part	GO:0015036,disulfide oxidoreductase activity|GO:0003824,catalytic activity|GO:0016667,oxidoreductase activity, acting on a sulfur group of donors|GO:0016491,oxidoreductase activity|GO:0015035,protein disulfide oxidoreductase activity|GO:0009055,electron carrier activity	0	9	5	5	4	4	5	4	4	5	48.8	9.4428	84	39.3	39.3	48.8	70434000	74340000	147050000	0.000260869	0.000281786	0.000492883
tr|A0A480NXD1|A0A480NXD1_PIGAlpha-1-antichymotrypsin(Fragment)OS=SusscrofaOX=9823PE=3SV=1;tr|A0A480Q4F2|A0A480Q4F2_PIGAlpha-1-antichymotrypsin-likeOS=SusscrofaOX=9823PE=3SV=1;tr|A0A481DE70|A0A481DE70_PIGAlpha-1-antichymotrypsin-like(Fragment)OS=SusscrofaOX=9823PE=3SV=1;tr|A0A480E431|A0A480E431_PIGAlpha-1-antichymotrypsin(Fragment)OS=SusscrofaOX=9823PE=3SV=1	A0A480NXD1	tr|A0A480NXD1|A0A480NXD1_PIG Alpha-1-antichymotrypsin (Fragment) OS=Sus scrofa OX=9823 PE=3 SV=1	Alpha-1-antichymotrypsin (Fragment)	Sus scrofa						4	23	0	23	22	22	0	0	0	64.1	38.276	337	64.1	62	62	68528000	69072000	79517000	0.000253809	0.000261818	0.000266525
tr|A0A287BAZ6|A0A287BAZ6_PIGPeroxiredoxin2OS=SusscrofaOX=9823GN=PRDX2PE=1SV=1;tr|A0A287AJ76|A0A287AJ76_PIGPeroxiredoxin-2OS=SusscrofaOX=9823GN=PRDX2PE=1SV=1;tr|A0A287A690|A0A287A690_PIGPeroxiredoxin-2OS=SusscrofaOX=9823GN=PRDX2PE=1SV=1;tr|F1SDX9|F1SDX9_PIGPeroxiredoxin-2OS=SusscrofaOX=9823GN=PRDX2PE=4SV=3;tr|A0A480NET5|A0A480NET5_PIGPeroxiredoxin-2OS=SusscrofaOX=9823PE=4SV=1;tr|A0A480NEZ4|A0A480N…	A0A287BAZ6	tr|A0A287BAZ6|A0A287BAZ6_PIG Peroxiredoxin 2 OS=Sus scrofa OX=9823 GN=PRDX2 PE=1 SV=1;tr|A0A287AJ76|A0A287AJ76_PIG Peroxiredoxin-2 OS=Sus scrofa OX=9823 GN=PRDX2 PE=1 SV=1;tr|A0A287A690|A0A287A690_PIG Peroxiredoxin-2 OS=Sus scrofa OX=9823 GN=PRDX2 PE=1 SV=	Peroxiredoxin 2	Sus scrofa	PRDX2	GO:0090087,regulation of peptide transport|GO:0033157,regulation of intracellular protein transport|GO:0051169,nuclear transport|GO:0044238,primary metabolic process|GO:0019220,regulation of phosphate metabolic process|GO:0080090,regulation of primary metabolic process|GO:0019222,regulation of metabolic process|GO:0060249,anatomical structure homeostasis|GO:0051049,regulation of transport|GO:0032…	GO:0043229,intracellular organelle|GO:0043227,membrane-bounded organelle|GO:0043226,organelle|GO:0005737,cytoplasm|GO:0031982,vesicle|GO:0043209,myelin sheath|GO:0005634,nucleus|GO:0005739,mitochondrion|GO:0031988,membrane-bounded vesicle|GO:1903561,extracellular vesicle|GO:0005615,extracellular space|GO:0043230,extracellular organelle|GO:0043231,intracellular membrane-bounded organelle|GO:007006…	GO:0005488,binding|GO:0005515,protein binding|GO:0097159,organic cyclic compound binding|GO:0016209,antioxidant activity|GO:0044822,poly(A) RNA binding|GO:0051920,peroxiredoxin activity|GO:0003824,catalytic activity|GO:0042802,identical protein binding|GO:0008379,thioredoxin peroxidase activity|GO:0003676,nucleic acid binding|GO:0003723,RNA binding|GO:0016684,oxidoreductase activity, acting on pe…	ssc04146,Peroxisome	14	9	9	8	8	8	8	8	8	68.2	21.88	198	60.1	53	53	67843000	66569000	83626000	0.000251272	0.00025233	0.000280298
sp|P53715|LCN1_PIGLipocalin-1OS=SusscrofaOX=9823GN=LCN1PE=1SV=1;tr|Q866S8|Q866S8_PIGLipocalin-1isoform1OS=SusscrofaOX=9823PE=2SV=1;tr|A0A287B057|A0A287B057_PIGLipocalin-1OS=SusscrofaOX=9823GN=LCN1PE=3SV=1	P53715	sp|P53715|LCN1_PIG Lipocalin-1 OS=Sus scrofa OX=9823 GN=LCN1 PE=1 SV=1;tr|Q866S8|Q866S8_PIG Lipocalin-1 isoform 1 OS=Sus scrofa OX=9823 PE=2 SV=1;tr|A0A287B057|A0A287B057_PIG Lipocalin-1 OS=Sus scrofa OX=9823 GN=LCN1 PE=3 SV=1	Lipocalin-1	Sus scrofa	LCN1	GO:0006633,fatty acid biosynthetic process|GO:0006631,fatty acid metabolic process|GO:0006636,unsaturated fatty acid biosynthetic process|GO:0050802,circadian sleep/wake cycle, sleep|GO:0048583,regulation of response to stimulus|GO:0007610,behavior|GO:0008152,metabolic process|GO:0044249,cellular biosynthetic process|GO:0042745,circadian sleep/wake cycle|GO:0044281,small molecule metabolic proces…	GO:0005635,nuclear envelope|GO:0005783,endoplasmic reticulum|GO:0031975,envelope|GO:0043229,intracellular organelle|GO:0043227,membrane-bounded organelle|GO:0043226,organelle|GO:0005737,cytoplasm|GO:0031090,organelle membrane|GO:0005634,nucleus|GO:0016020,membrane|GO:0048471,perinuclear region of cytoplasm|GO:0005794,Golgi apparatus|GO:0005791,rough endoplasmic reticulum|GO:0031965,nuclear membra…	GO:0016853,isomerase activity|GO:0004667,prostaglandin-D synthase activity|GO:0005215,transporter activity|GO:0019840,isoprenoid binding|GO:0008289,lipid binding|GO:0036094,small molecule binding|GO:0003824,catalytic activity|GO:0005488,binding|GO:0005501,retinoid binding|GO:0016860,intramolecular oxidoreductase activity	ssc00590,Arachidonic acid metabolism|ssc01100,Metabolic pathways	3	9	9	6	8	8	6	8	8	54	19.352	176	35.2	54	54	67096000	82845000	79979000	0.000248506	0.000314024	0.000268074
tr|A0A480M155|A0A480M155_PIGTropomyosinalpha-3chainisoformTpm3.2cyOS=SusscrofaOX=9823PE=3SV=1;tr|A0A287AID2|A0A287AID2_PIGTropomyosinalpha-3chainOS=SusscrofaOX=9823GN=TPM3PE=1SV=1;tr|A0A480TK21|A0A480TK21_PIGTropomyosinalpha-3chainisoformTpm3.12st(Fragment)OS=SusscrofaOX=9823PE=4SV=1;tr|A0A480THZ6|A0A480THZ6_PIGTropomyosinalpha-3chainisoformTpm3.12st(Fragment)OS=SusscrofaOX=9823PE=4SV=1;tr|A0A480…	A0A480M155	tr|A0A480M155|A0A480M155_PIG Tropomyosin alpha-3 chain isoform Tpm3.2cy OS=Sus scrofa OX=9823 PE=3 SV=1;tr|A0A287AID2|A0A287AID2_PIG Tropomyosin alpha-3 chain OS=Sus scrofa OX=9823 GN=TPM3 PE=1 SV=1;tr|A0A480TK21|A0A480TK21_PIG Tropomyosin alpha-3 chain is	Tropomyosin alpha-3 chain isoform Tpm3.2cy	Sus scrofa						9	21	0	20	19	15	0	0	0	43	42.237	365	40.5	42.5	37.5	66974000	58641000	60990000	0.000248054	0.000222279	0.000204426
tr|A0A480PXL4|A0A480PXL4_PIGCarboxypeptidaseB2isoformX1(Fragment)OS=SusscrofaOX=9823PE=4SV=1;tr|F1RK01|F1RK01_PIGCarboxypeptidaseB2isoform1preproproteinOS=SusscrofaOX=9823GN=CPB2PE=1SV=3	A0A480PXL4	tr|A0A480PXL4|A0A480PXL4_PIG Carboxypeptidase B2 isoform X1 (Fragment) OS=Sus scrofa OX=9823 PE=4 SV=1;tr|F1RK01|F1RK01_PIG Carboxypeptidase B2 isoform 1 preproprotein OS=Sus scrofa OX=9823 GN=CPB2 PE=1 SV=3	Carboxypeptidase B2 isoform X1 (Fragment)	Sus scrofa						2	9	9	9	8	9	9	8	9	38.2	31.667	275	38.2	28.4	38.2	66329000	67524000	65041000	0.000245665	0.00025595	0.000218005
tr|A0A287APV0|A0A287APV0_PIGSERPINdomain-containingproteinOS=SusscrofaOX=9823GN=SERPINB10PE=3SV=1;tr|F1SMW8|F1SMW8_PIGSERPINdomain-containingproteinOS=SusscrofaOX=9823GN=SERPINB10PE=3SV=1;tr|A0A480EM83|A0A480EM83_PIGSerpinB10(Fragment)OS=SusscrofaOX=9823PE=3SV=1;tr|A0A480KC79|A0A480KC79_PIGSerpinB10OS=SusscrofaOX=9823PE=3SV=1;tr|A0A480LMA1|A0A480LMA1_PIGSerpinB10OS=SusscrofaOX=9823PE=3SV=1	A0A287APV0	tr|A0A287APV0|A0A287APV0_PIG SERPIN domain-containing protein OS=Sus scrofa OX=9823 GN=SERPINB10 PE=3 SV=1;tr|F1SMW8|F1SMW8_PIG SERPIN domain-containing protein OS=Sus scrofa OX=9823 GN=SERPINB10 PE=3 SV=1;tr|A0A480EM83|A0A480EM83_PIG Serpin B10 (Fragment)	SERPIN domain-containing protein	Sus scrofa	SERPINB10					5	15	15	14	13	14	14	13	14	65.2	39.908	351	59.5	54.1	59.5	65836000	64913000	64207000	0.000243839	0.000246053	0.000215209
tr|A0A286ZLN6|A0A286ZLN6_PIGIg-likedomain-containingproteinOS=SusscrofaOX=9823PE=4SV=1;tr|A0A287BNX9|A0A287BNX9_PIGIg-likedomain-containingproteinOS=SusscrofaOX=9823PE=4SV=1;tr|A0A287B7G0|A0A287B7G0_PIGIg-likedomain-containingproteinOS=SusscrofaOX=9823PE=4SV=1	A0A286ZLN6	tr|A0A286ZLN6|A0A286ZLN6_PIG Ig-like domain-containing protein OS=Sus scrofa OX=9823 PE=4 SV=1	Ig-like domain-containing protein	Sus scrofa						3	4	1	4	4	4	1	1	1	22.9	16.536	153	22.9	22.9	22.9	65791000	60586000	73999000	0.000243672	0.000229651	0.00024803
tr|L8AXM5|L8AXM5_PIGIgGheavychainOS=SusscrofaOX=9823GN=IGHGPE=2SV=1	L8AXM5	tr|L8AXM5|L8AXM5_PIG IgG heavy chain OS=Sus scrofa OX=9823 GN=IGHG PE=2 SV=1	IgG heavy chain	Sus scrofa	IGHG					1	19	0	19	19	19	0	0	0	54	51.762	472	54	54	54	64961000	81345000	67608000	0.000240598	0.000308339	0.000226609
tr|I3L728|I3L728_PIGIg-likedomain-containingproteinOS=SusscrofaOX=9823PE=4SV=2;tr|A0A286ZYQ7|A0A286ZYQ7_PIGIg-likedomain-containingproteinOS=SusscrofaOX=9823PE=4SV=1;tr|A0A287B0K5|A0A287B0K5_PIGIg-likedomain-containingproteinOS=SusscrofaOX=9823PE=4SV=1;tr|A0A286ZWZ0|A0A286ZWZ0_PIGIg-likedomain-containingproteinOS=SusscrofaOX=9823PE=4SV=1;tr|A0A481BV05|A0A481BV05_PIGPre-Blymphocyteprotein3(Fragmen…	I3L728	tr|I3L728|I3L728_PIG Ig-like domain-containing protein OS=Sus scrofa OX=9823 PE=4 SV=2;tr|A0A286ZYQ7|A0A286ZYQ7_PIG Ig-like domain-containing protein OS=Sus scrofa OX=9823 PE=4 SV=1	Ig-like domain-containing protein	Sus scrofa						7	5	1	5	5	5	1	1	1	39.4	15.057	137	39.4	39.4	39.4	64789000	48330000	56878000	0.000239961	0.000183195	0.000190644
tr|F1RM45|F1RM45_PIGApolipoproteinEOS=SusscrofaOX=9823GN=APOEPE=1SV=1;tr|A0A480VD12|A0A480VD12_PIGApolipoproteinEisoformbOS=SusscrofaOX=9823PE=3SV=1;tr|A0A480JP37|A0A480JP37_PIGApolipoproteinEOS=SusscrofaOX=9823PE=3SV=1;tr|A0A480W9V0|A0A480W9V0_PIGApolipoproteinEisoforma(Fragment)OS=SusscrofaOX=9823PE=3SV=1;tr|A0A480W7N8|A0A480W7N8_PIGApolipoproteinEisoforma(Fragment)OS=SusscrofaOX=9823PE=3SV=1;t…	F1RM45	tr|F1RM45|F1RM45_PIG Apolipoprotein E OS=Sus scrofa OX=9823 GN=APOE PE=1 SV=1;tr|A0A480VD12|A0A480VD12_PIG Apolipoprotein E isoform b OS=Sus scrofa OX=9823 PE=3 SV=1;tr|A0A480JP37|A0A480JP37_PIG Apolipoprotein E OS=Sus scrofa OX=9823 PE=3 SV=1;tr|A0A480W9V	Apolipoprotein E	Sus scrofa	APOE	GO:0044238,primary metabolic process|GO:0033036,macromolecule localization|GO:0006869,lipid transport|GO:0019538,protein metabolic process|GO:0006810,transport|GO:0043170,macromolecule metabolic process|GO:0071704,organic substance metabolic process|GO:0044765,single-organism transport|GO:0042157,lipoprotein metabolic process|GO:0008152,metabolic process|GO:0071702,organic substance transport|GO:…	GO:0034361,very-low-density lipoprotein particle|GO:0042627,chylomicron|GO:0034364,high-density lipoprotein particle|GO:0034358,plasma lipoprotein particle|GO:0032994,protein-lipid complex|GO:0034385,triglyceride-rich plasma lipoprotein particle|GO:0005576,extracellular region|GO:1990777,lipoprotein particle|GO:0032991,macromolecular complex|GO:0044421,extracellular region part|GO:0005615,extrace…	GO:1901681,sulfur compound binding|GO:0043168,anion binding|GO:0001540,amyloid-beta binding|GO:0097367,carbohydrate derivative binding|GO:0033218,amide binding|GO:0008289,lipid binding|GO:0043167,ion binding|GO:0005539,glycosaminoglycan binding|GO:0005488,binding|GO:0042277,peptide binding|GO:0008201,heparin binding|GO:0017127,cholesterol transporter activity|GO:0070325,lipoprotein particle recep…	ssc05010,Alzheimer disease	22	14	14	13	12	12	13	12	12	45.7	36.664	317	42	40.7	42.3	64777000	51892000	71370000	0.000239917	0.000196697	0.000239218
tr|A0A480X2L6|A0A480X2L6_PIGNucleosidediphosphatekinase3(Fragment)OS=SusscrofaOX=9823PE=3SV=1;tr|F1RG17|F1RG17_PIGNucleosidediphosphatekinaseOS=SusscrofaOX=9823GN=NME3PE=1SV=3;tr|A0A480P1R0|A0A480P1R0_PIGNucleosidediphosphatekinaseOS=SusscrofaOX=9823PE=3SV=1;tr|A0A481DL81|A0A481DL81_PIGNucleosidediphosphatekinaseOS=SusscrofaOX=9823PE=3SV=1;tr|A0A480Q696|A0A480Q696_PIGNucleosidediphosphatekinase(F…	A0A480X2L6	tr|A0A480X2L6|A0A480X2L6_PIG Nucleoside diphosphate kinase 3 (Fragment) OS=Sus scrofa OX=9823 PE=3 SV=1;tr|F1RG17|F1RG17_PIG Nucleoside diphosphate kinase OS=Sus scrofa OX=9823 GN=NME3 PE=1 SV=3;tr|A0A480P1R0|A0A480P1R0_PIG Nucleoside diphosphate kinase OS	Nucleoside diphosphate kinase 3 (Fragment)	Sus scrofa						22	1	1	1	1	1	1	1	1	7.9	17.342	152	7.9	7.9	7.9	64482000	41853000	76490000	0.000238824	0.000158644	0.000256379
tr|A0A480Z4B1|A0A480Z4B1_PIGProperdin(Fragment)OS=SusscrofaOX=9823PE=4SV=1	A0A480Z4B1	tr|A0A480Z4B1|A0A480Z4B1_PIG Properdin (Fragment) OS=Sus scrofa OX=9823 PE=4 SV=1	Properdin (Fragment)	Sus scrofa						1	6	2	6	6	6	2	2	2	17.6	51.297	466	17.6	17.6	17.6	64195000	59077000	76827000	0.000237761	0.000223932	0.000257509
tr|F1SLA0|F1SLA0_PIGATPsynthasesubunitbetaOS=SusscrofaOX=9823GN=ATP5F1BPE=1SV=2;tr|A0A480WG21|A0A480WG21_PIGATPsynthasesubunitbeta(Fragment)OS=SusscrofaOX=9823PE=3SV=1;tr|A0A480WG16|A0A480WG16_PIGATPsynthasesubunitbeta(Fragment)OS=SusscrofaOX=9823PE=3SV=1;tr|A0A480KKA1|A0A480KKA1_PIGATPsynthasesubunitbeta(Fragment)OS=SusscrofaOX=9823PE=3SV=1;tr|A0A480WG30|A0A480WG30_PIGATPsynthasesubunitbetaOS=Su…	F1SLA0	tr|F1SLA0|F1SLA0_PIG ATP synthase subunit beta OS=Sus scrofa OX=9823 GN=ATP5F1B PE=1 SV=2;tr|A0A480WG21|A0A480WG21_PIG ATP synthase subunit beta (Fragment) OS=Sus scrofa OX=9823 PE=3 SV=1;tr|A0A480WG16|A0A480WG16_PIG ATP synthase subunit beta (Fragment) OS	ATP synthase subunit beta	Sus scrofa	ATP5F1B	GO:1902600,hydrogen ion transmembrane transport|GO:0009141,nucleoside triphosphate metabolic process|GO:0009144,purine nucleoside triphosphate metabolic process|GO:0009167,purine ribonucleoside monophosphate metabolic process|GO:0034641,cellular nitrogen compound metabolic process|GO:0006807,nitrogen compound metabolic process|GO:0044281,small molecule metabolic process|GO:0009161,ribonucleoside …	GO:0043234,protein complex|GO:0005737,cytoplasm|GO:0032991,macromolecular complex|GO:0098796,membrane protein complex|GO:0005829,cytosol|GO:0016020,membrane|GO:0044464,cell part|GO:0005623,cell|GO:0005622,intracellular|GO:0033178,proton-transporting two-sector ATPase complex, catalytic domain|GO:0033180,proton-transporting V-type ATPase, V1 domain|GO:0044444,cytoplasmic part|GO:0071944,cell perip…	GO:0035639,purine ribonucleoside triphosphate binding|GO:0036442,hydrogen-exporting ATPase activity|GO:0005488,binding|GO:0016887,ATPase activity|GO:0043167,ion binding|GO:1901363,heterocyclic compound binding|GO:0032550,purine ribonucleoside binding|GO:0001882,nucleoside binding|GO:0043168,anion binding|GO:0042625,ATPase coupled ion transmembrane transporter activity|GO:0042626,ATPase activity, …	ssc01100,Metabolic pathways|ssc00190,Oxidative phosphorylation|ssc04721,Synaptic vesicle cycle|ssc04966,Collecting duct acid secretion|ssc05323,Rheumatoid arthritis|ssc04145,Phagosome	43	16	16	15	12	14	15	12	14	56.2	48.661	450	52.2	38.9	50.4	63550000	57308000	74582000	0.000235372	0.000217226	0.000249984
tr|A0A480Y9Z1|A0A480Y9Z1_PIGMammaglobin-AOS=SusscrofaOX=9823PE=4SV=1;tr|Q863D2|Q863D2_PIGPheromaxeinCsubunitOS=SusscrofaOX=9823GN=PHEROCPE=4SV=1	A0A480Y9Z1	tr|A0A480Y9Z1|A0A480Y9Z1_PIG Mammaglobin-A OS=Sus scrofa OX=9823 PE=4 SV=1;tr|Q863D2|Q863D2_PIG Pheromaxein C subunit OS=Sus scrofa OX=9823 GN=PHEROC PE=4 SV=1	Mammaglobin-A	Sus scrofa						2	1	1	1	1	1	1	1	1	37.1	9.9011	89	37.1	37.1	37.1	62974000	50624000	56580000	0.000233239	0.00019189	0.000189645
tr|A0A480JN13|A0A480JN13_PIGGlutathioneperoxidase(Fragment)OS=SusscrofaOX=9823PE=3SV=1;tr|A0A287AIJ3|A0A287AIJ3_PIGGlutathioneperoxidaseOS=SusscrofaOX=9823GN=GPX3PE=1SV=1;tr|A0A480DVP3|A0A480DVP3_PIGGlutathioneperoxidase(Fragment)OS=SusscrofaOX=9823PE=3SV=1;tr|A0A480XG64|A0A480XG64_PIGGlutathioneperoxidase(Fragment)OS=SusscrofaOX=9823PE=3SV=1;tr|A0A480RK63|A0A480RK63_PIGGlutathioneperoxidase3isof…	A0A480JN13	tr|A0A480JN13|A0A480JN13_PIG Glutathione peroxidase (Fragment) OS=Sus scrofa OX=9823 PE=3 SV=1;tr|A0A287AIJ3|A0A287AIJ3_PIG Glutathione peroxidase OS=Sus scrofa OX=9823 GN=GPX3 PE=1 SV=1;tr|A0A480DVP3|A0A480DVP3_PIG Glutathione peroxidase (Fragment) OS=Sus	Glutathione peroxidase (Fragment)	Sus scrofa						22	6	2	6	6	6	2	2	2	43.2	18.794	162	43.2	43.2	43.2	62245000	63380000	74027000	0.000230539	0.000240242	0.000248124
tr|A0A480T1Z7|A0A480T1Z7_PIGPre-Blymphocyteprotein3(Fragment)OS=SusscrofaOX=9823PE=4SV=1	A0A480T1Z7	tr|A0A480T1Z7|A0A480T1Z7_PIG Pre-B lymphocyte protein 3 (Fragment) OS=Sus scrofa OX=9823 PE=4 SV=1	Pre-B lymphocyte protein 3 (Fragment)	Sus scrofa						1	3	2	3	3	3	2	2	2	35.3	13.629	133	35.3	35.3	35.3	62113000	53804000	79481000	0.00023005	0.000203944	0.000266405
tr|F1SIT7|F1SIT7_PIG60SacidicribosomalproteinP1OS=SusscrofaOX=9823GN=RPLP1PE=1SV=1;tr|A0A480ERD2|A0A480ERD2_PIG60SacidicribosomalproteinP1isoform1OS=SusscrofaOX=9823PE=3SV=1;tr|A0A287B1B8|A0A287B1B8_PIG60SacidicribosomalproteinP1OS=SusscrofaOX=9823GN=RPLP1PE=3SV=1;tr|A0A480Q7Q1|A0A480Q7Q1_PIG60SacidicribosomalproteinP1isoform1OS=SusscrofaOX=9823PE=3SV=1;tr|A0A286ZZY4|A0A286ZZY4_PIGUncharacterized…	F1SIT7	tr|F1SIT7|F1SIT7_PIG 60S acidic ribosomal protein P1 OS=Sus scrofa OX=9823 GN=RPLP1 PE=1 SV=1;tr|A0A480ERD2|A0A480ERD2_PIG 60S acidic ribosomal protein P1 isoform 1 OS=Sus scrofa OX=9823 PE=3 SV=1;tr|A0A287B1B8|A0A287B1B8_PIG 60S acidic ribosomal protein P	60S acidic ribosomal protein P1	Sus scrofa	RPLP1	GO:0044249,cellular biosynthetic process|GO:0034641,cellular nitrogen compound metabolic process|GO:0006807,nitrogen compound metabolic process|GO:0034645,cellular macromolecule biosynthetic process|GO:1901576,organic substance biosynthetic process|GO:0044267,cellular protein metabolic process|GO:0044260,cellular macromolecule metabolic process|GO:0043043,peptide biosynthetic process|GO:0071704,o…	GO:0005737,cytoplasm|GO:0032991,macromolecular complex|GO:0005840,ribosome|GO:0043232,intracellular non-membrane-bounded organelle|GO:0044464,cell part|GO:0044444,cytoplasmic part|GO:0005623,cell|GO:0030529,intracellular ribonucleoprotein complex|GO:0043229,intracellular organelle|GO:0043228,non-membrane-bounded organelle|GO:0044424,intracellular part|GO:0005622,intracellular|GO:0043226,organelle…	GO:0003735,structural constituent of ribosome|GO:0005198,structural molecule activity|GO:0019207,kinase regulator activity|GO:0019887,protein kinase regulator activity|GO:0030234,enzyme regulator activity|GO:0019209,kinase activator activity|GO:0008047,enzyme activator activity|GO:0098772,molecular function regulator|GO:0030295,protein kinase activator activity	ssc03010,Ribosome	19	2	2	2	2	1	2	2	1	42.1	11.528	114	42.1	42.1	14	61696000	53130000	33028000	0.000228506	0.000201389	0.000110703
sp|P00336|LDHB_PIGL-lactatedehydrogenaseBchainOS=SusscrofaOX=9823GN=LDHBPE=1SV=3;tr|A0A481D695|A0A481D695_PIGL-lactatedehydrogenaseOS=SusscrofaOX=9823PE=3SV=1;tr|A0A480X4F3|A0A480X4F3_PIGL-lactatedehydrogenaseOS=SusscrofaOX=9823PE=3SV=1;tr|F1SR05|F1SR05_PIGL-lactatedehydrogenaseOS=SusscrofaOX=9823GN=LDHBPE=3SV=3;tr|A0A480WDL2|A0A480WDL2_PIGL-lactatedehydrogenaseOS=SusscrofaOX=9823PE=3SV=1;tr|A0A4…	P00336	sp|P00336|LDHB_PIG L-lactate dehydrogenase B chain OS=Sus scrofa OX=9823 GN=LDHB PE=1 SV=3;tr|A0A481D695|A0A481D695_PIG L-lactate dehydrogenase OS=Sus scrofa OX=9823 PE=3 SV=1;tr|A0A480X4F3|A0A480X4F3_PIG L-lactate dehydrogenase OS=Sus scrofa OX=9823 PE=3	L-lactate dehydrogenase B chain	Sus scrofa	LDHB	GO:0044238,primary metabolic process|GO:0044710,single-organism metabolic process|GO:0005975,carbohydrate metabolic process|GO:0006082,organic acid metabolic process|GO:0044699,single-organism process|GO:0009987,cellular process|GO:0019752,carboxylic acid metabolic process|GO:0071704,organic substance metabolic process|GO:0044763,single-organism cellular process|GO:0044281,small molecule metaboli…	GO:0005737,cytoplasm|GO:0044464,cell part|GO:0005623,cell|GO:0005622,intracellular|GO:0044424,intracellular part	GO:0016614,oxidoreductase activity, acting on CH-OH group of donors|GO:0016616,oxidoreductase activity, acting on the CH-OH group of donors, NAD or NADP as acceptor|GO:0003824,catalytic activity|GO:0004457,lactate dehydrogenase activity|GO:0004459,L-lactate dehydrogenase activity|GO:0016491,oxidoreductase activity	ssc00640,Propanoate metabolism|ssc01100,Metabolic pathways|ssc04922,Glucagon signaling pathway|ssc00620,Pyruvate metabolism|ssc00270,Cysteine and methionine metabolism|ssc00010,Glycolysis / Gluconeogenesis	19	11	6	10	11	11	6	6	6	34.1	36.612	334	32	34.1	34.1	61686000	54333000	63907000	0.000228468	0.000205949	0.000214204
tr|I3LKU0|I3LKU0_PIGRas-relatedC3botulinumtoxinsubstrate2OS=SusscrofaOX=9823GN=RAC2PE=1SV=1;tr|A0A480SNH2|A0A480SNH2_PIGRas-relatedC3botulinumtoxinsubstrate2(Fragment)OS=SusscrofaOX=9823PE=4SV=1;tr|A0A480XG58|A0A480XG58_PIGRas-relatedC3botulinumtoxinsubstrate2(Fragment)OS=SusscrofaOX=9823PE=4SV=1;tr|A0A480EDJ1|A0A480EDJ1_PIGRas-relatedC3botulinumtoxinsubstrate2(Fragment)OS=SusscrofaOX=9823PE=4SV=…	I3LKU0	tr|I3LKU0|I3LKU0_PIG Ras-related C3 botulinum toxin substrate 2 OS=Sus scrofa OX=9823 GN=RAC2 PE=1 SV=1;tr|A0A480SNH2|A0A480SNH2_PIG Ras-related C3 botulinum toxin substrate 2 (Fragment) OS=Sus scrofa OX=9823 PE=4 SV=1;tr|A0A480XG58|A0A480XG58_PIG Ras-rela	Ras-related C3 botulinum toxin substrate 2	Sus scrofa	RAC2	GO:0032880,regulation of protein localization|GO:0033157,regulation of intracellular protein transport|GO:0042098,T cell proliferation|GO:0019220,regulation of phosphate metabolic process|GO:0080090,regulation of primary metabolic process|GO:0019222,regulation of metabolic process|GO:0034110,regulation of homotypic cell-cell adhesion|GO:0051049,regulation of transport|GO:0032386,regulation of int…	GO:0016020,membrane|GO:0015629,actin cytoskeleton|GO:0031975,envelope|GO:0043229,intracellular organelle|GO:0043228,non-membrane-bounded organelle|GO:0005924,cell-substrate adherens junction|GO:0005925,focal adhesion|GO:0043227,membrane-bounded organelle|GO:0043226,organelle|GO:0030054,cell junction|GO:0030055,cell-substrate junction|GO:0005856,cytoskeleton|GO:0012505,endomembrane system|GO:00429…	GO:0019207,kinase regulator activity|GO:0035639,purine ribonucleoside triphosphate binding|GO:0005488,binding|GO:0098772,molecular function regulator|GO:1901363,heterocyclic compound binding|GO:0001883,purine nucleoside binding|GO:0001882,nucleoside binding|GO:0043168,anion binding|GO:0016462,pyrophosphatase activity|GO:0000166,nucleotide binding|GO:0032561,guanyl ribonucleotide binding|GO:190126…	ssc04010,MAPK signaling pathway|ssc04670,Leukocyte transendothelial migration|ssc04014,Ras signaling pathway|ssc04015,Rap1 signaling pathway|ssc04650,Natural killer cell mediated cytotoxicity|ssc04662,B cell receptor signaling pathway|ssc04520,Adherens junction|ssc05200,Pathways in cancer|ssc04370,VEGF signaling pathway|ssc04310,Wnt signaling pathway|ssc04062,Chemokine signaling pathway|ssc05416,…	19	7	6	6	7	7	5	6	6	42.2	21.424	192	35.9	42.2	42.2	61425000	65566000	73966000	0.000227502	0.000248528	0.000247919
tr|A0A480TLB1|A0A480TLB1_PIGPre-Blymphocyteprotein3(Fragment)OS=SusscrofaOX=9823PE=4SV=1;tr|A0A481B3Z9|A0A481B3Z9_PIGPre-Blymphocyteprotein3(Fragment)OS=SusscrofaOX=9823PE=4SV=1	A0A480TLB1	tr|A0A480TLB1|A0A480TLB1_PIG Pre-B lymphocyte protein 3 (Fragment) OS=Sus scrofa OX=9823 PE=4 SV=1;tr|A0A481B3Z9|A0A481B3Z9_PIG Pre-B lymphocyte protein 3 (Fragment) OS=Sus scrofa OX=9823 PE=4 SV=1	Pre-B lymphocyte protein 3 (Fragment)	Sus scrofa						2	3	0	3	3	3	0	0	0	28.1	13.447	128	28.1	28.1	28.1	61234000	86094000	70243000	0.000226794	0.00032634	0.000235441
tr|A0A286ZKB4|A0A286ZKB4_PIGComplementC5aanaphylatoxinOS=SusscrofaOX=9823GN=C5PE=1SV=1;tr|A0A287AIM8|A0A287AIM8_PIGComplementC5aanaphylatoxinOS=SusscrofaOX=9823GN=C5PE=1SV=1;tr|A0A481CPH7|A0A481CPH7_PIGComplementC5isoform1preproproteinOS=SusscrofaOX=9823PE=4SV=1;tr|F1SME1|F1SME1_PIGComplementC5aanaphylatoxinOS=SusscrofaOX=9823GN=C5PE=1SV=3;tr|Q6VPV1|Q6VPV1_PIGComplementcomponentC5OS=SusscrofaOX=9…	A0A286ZKB4	tr|A0A286ZKB4|A0A286ZKB4_PIG Complement C5a anaphylatoxin OS=Sus scrofa OX=9823 GN=C5 PE=1 SV=1;tr|A0A287AIM8|A0A287AIM8_PIG Complement C5a anaphylatoxin OS=Sus scrofa OX=9823 GN=C5 PE=1 SV=1;tr|A0A481CPH7|A0A481CPH7_PIG Complement C5 isoform 1 preproprote	Complement C5a anaphylatoxin	Sus scrofa	C5	GO:0019220,regulation of phosphate metabolic process|GO:0080090,regulation of primary metabolic process|GO:0019222,regulation of metabolic process|GO:0051049,regulation of transport|GO:0048584,positive regulation of response to stimulus|GO:0048583,regulation of response to stimulus|GO:0008277,regulation of G-protein coupled receptor protein signaling pathway|GO:0007165,signal transduction|GO:0019…	GO:0005576,extracellular region|GO:0005615,extracellular space|GO:0044421,extracellular region part	GO:0004866,endopeptidase inhibitor activity|GO:0061135,endopeptidase regulator activity|GO:0061134,peptidase regulator activity|GO:0005102,receptor binding|GO:0031714,C5a anaphylatoxin chemotactic receptor binding|GO:0005515,protein binding|GO:0030414,peptidase inhibitor activity|GO:0031715,C5L2 anaphylatoxin chemotactic receptor binding|GO:0001664,G-protein coupled receptor binding|GO:0004857,en…	ssc05133,Pertussis|ssc05152,Tuberculosis|ssc05203,Viral carcinogenesis|ssc05150,Staphylococcus aureus infection|ssc05140,Leishmaniasis|ssc05142,Chagas disease (American trypanosomiasis)|ssc04610,Complement and coagulation cascades|ssc04145,Phagosome|ssc05134,Legionellosis|ssc05322,Systemic lupus erythematosus|ssc05168,Herpes simplex virus 1 infection	10	54	54	49	47	47	49	47	47	41.7	186.18	1656	36.8	34	36.2	60139000	50762000	58922000	0.000222739	0.000192414	0.000197495
tr|A0A480XBR8|A0A480XBR8_PIGComplementfactorDisoform1preproprotein(Fragment)OS=SusscrofaOX=9823PE=3SV=1;tr|A0A480UQ82|A0A480UQ82_PIGComplementfactorDisoform1preproproteinOS=SusscrofaOX=9823PE=3SV=1;sp|P51779|CFAD_PIGComplementfactorDOS=SusscrofaOX=9823GN=CFDPE=2SV=1;tr|A0A480MA09|A0A480MA09_PIGComplementfactorDisoform1preproprotein(Fragment)OS=SusscrofaOX=9823PE=3SV=1;tr|A0A480K5U2|A0A480K5U2_PIG…	A0A480XBR8	tr|A0A480XBR8|A0A480XBR8_PIG Complement factor D isoform 1 preproprotein (Fragment) OS=Sus scrofa OX=9823 PE=3 SV=1;tr|A0A480UQ82|A0A480UQ82_PIG Complement factor D isoform 1 preproprotein OS=Sus scrofa OX=9823 PE=3 SV=1;sp|P51779|CFAD_PIG Complement facto	Complement factor D isoform 1 preproprotein (Fragment)	Sus scrofa						12	7	7	7	7	7	7	7	7	35.4	26.462	246	35.4	35.4	35.4	59330000	45539000	62315000	0.000219743	0.000172616	0.000208868
tr|A2SW51|A2SW51_PIGMonocytedifferentiationantigenCD14OS=SusscrofaOX=9823GN=CD14PE=1SV=1;tr|A0A480PVD8|A0A480PVD8_PIGMonocytedifferentiationantigenCD14OS=SusscrofaOX=9823PE=4SV=1;tr|A0A0B8RZP6|A0A0B8RZP6_PIGMonocytedifferentiationantigenCD14OS=SusscrofadomesticusOX=9825GN=CD14PE=4SV=1;tr|A0A480JPQ5|A0A480JPQ5_PIGMonocytedifferentiationantigenCD14(Fragment)OS=SusscrofaOX=9823PE=4SV=1;tr|A0A481CQ56…	A2SW51	tr|A2SW51|A2SW51_PIG Monocyte differentiation antigen CD14 OS=Sus scrofa OX=9823 GN=CD14 PE=1 SV=1;tr|A0A480PVD8|A0A480PVD8_PIG Monocyte differentiation antigen CD14 OS=Sus scrofa OX=9823 PE=4 SV=1;tr|A0A0B8RZP6|A0A0B8RZP6_PIG Monocyte differentiation anti	Monocyte differentiation antigen CD14	Sus scrofa	CD14	GO:0033157,regulation of intracellular protein transport|GO:0051169,nuclear transport|GO:0051046,regulation of secretion|GO:0051047,positive regulation of secretion|GO:0051049,regulation of transport|GO:0042035,regulation of cytokine biosynthetic process|GO:0002702,positive regulation of production of molecular mediator of immune response|GO:0002700,regulation of production of molecular mediator …	GO:0009897,external side of plasma membrane|GO:0035354,Toll-like receptor 1-Toll-like receptor 2 protein complex|GO:0071944,cell periphery|GO:0098552,side of membrane|GO:0031224,intrinsic component of membrane|GO:0005737,cytoplasm|GO:0016021,integral component of membrane|GO:0016020,membrane|GO:0098802,plasma membrane receptor complex|GO:0044459,plasma membrane part|GO:0009986,cell surface|GO:000…	GO:0038023,signaling receptor activity|GO:0060089,molecular transducer activity|GO:0004872,receptor activity|GO:0004871,signal transducer activity|GO:0042277,peptide binding|GO:0038187,pattern recognition receptor activity|GO:0071723,lipopeptide binding|GO:0008329,signaling pattern recognition receptor activity|GO:0033218,amide binding|GO:0008289,lipid binding|GO:0070891,lipoteichoic acid binding…	ssc05205,Proteoglycans in cancer|ssc05321,Inflammatory bowel disease (IBD)|ssc05145,Toxoplasmosis|ssc05144,Malaria|ssc05146,Amoebiasis|ssc05140,Leishmaniasis|ssc05142,Chagas disease (American trypanosomiasis)|ssc04151,PI3K-Akt signaling pathway|ssc05152,Tuberculosis|ssc05162,Measles|ssc05161,Hepatitis B|ssc05168,Herpes simplex virus 1 infection|ssc05323,Rheumatoid arthritis|ssc04145,Phagosome|ssc…	10	10	10	10	9	10	10	9	10	36.2	39.77	373	36.2	33.5	36.2	59164000	53159000	60449000	0.000219128	0.000201499	0.000202613
tr|A0A480SUA8|A0A480SUA8_PIGGalectin-3-bindingproteinOS=SusscrofaOX=9823PE=4SV=1;tr|A0A287A604|A0A287A604_PIGUncharacterizedproteinOS=SusscrofaOX=9823GN=LGALS3BPPE=4SV=1;tr|M3V7X9|M3V7X9_PIGLectin,galactoside-binding,soluble,3bindingproteinOS=SusscrofaOX=9823GN=LGALS3BPPE=2SV=1;tr|A0A481D8D1|A0A481D8D1_PIGGalectin-3-bindingproteinOS=SusscrofaOX=9823PE=4SV=1;tr|A0A480QFT4|A0A480QFT4_PIGGalectin-3-…	A0A480SUA8	tr|A0A480SUA8|A0A480SUA8_PIG Galectin-3-binding protein OS=Sus scrofa OX=9823 PE=4 SV=1;tr|A0A287A604|A0A287A604_PIG Uncharacterized protein OS=Sus scrofa OX=9823 GN=LGALS3BP PE=4 SV=1;tr|M3V7X9|M3V7X9_PIG Lectin, galactoside-binding, soluble, 3 binding pr	Galectin-3-binding protein	Sus scrofa						20	11	11	10	11	8	10	11	8	32.3	57.094	527	26.2	32.3	19.5	59042000	63165000	53694000	0.000218676	0.000239427	0.000179972
tr|A0A481AD90|A0A481AD90_PIGMyeloperoxidaseOS=SusscrofaOX=9823PE=4SV=1;tr|A0A480NZ28|A0A480NZ28_PIGMyeloperoxidaseOS=SusscrofaOX=9823PE=4SV=1;tr|F1RRP1|F1RRP1_PIGUncharacterizedproteinOS=SusscrofaOX=9823GN=MPOPE=1SV=3;tr|K7GRV6|K7GRV6_PIGUncharacterizedproteinOS=SusscrofaOX=9823GN=MPOPE=1SV=2;tr|A0A480ZR07|A0A480ZR07_PIGMyeloperoxidaseOS=SusscrofaOX=9823PE=4SV=1;tr|Q9TT25|Q9TT25_PIGMyeloperoxidas…	A0A481AD90	tr|A0A481AD90|A0A481AD90_PIG Myeloperoxidase OS=Sus scrofa OX=9823 PE=4 SV=1;tr|A0A480NZ28|A0A480NZ28_PIG Myeloperoxidase OS=Sus scrofa OX=9823 PE=4 SV=1;tr|F1RRP1|F1RRP1_PIG Uncharacterized protein OS=Sus scrofa OX=9823 GN=MPO PE=1 SV=3;tr|K7GRV6|K7GRV6_P	Myeloperoxidase	Sus scrofa		GO:0006590,thyroid hormone generation|GO:0006807,nitrogen compound metabolic process|GO:1901360,organic cyclic compound metabolic process|GO:0042445,hormone metabolic process|GO:0044710,single-organism metabolic process|GO:0071704,organic substance metabolic process|GO:0065007,biological regulation|GO:0044699,single-organism process|GO:0065008,regulation of biological quality|GO:0009987,cellular …	GO:0044425,membrane part|GO:0016021,integral component of membrane|GO:0016020,membrane|GO:0031224,intrinsic component of membrane|GO:0005615,extracellular space|GO:0005576,extracellular region|GO:0044421,extracellular region part	GO:0005488,binding|GO:0043169,cation binding|GO:0046872,metal ion binding|GO:0005509,calcium ion binding|GO:0020037,heme binding|GO:0046906,tetrapyrrole binding|GO:0097159,organic cyclic compound binding|GO:0016209,antioxidant activity|GO:0043167,ion binding|GO:1901363,heterocyclic compound binding|GO:0003824,catalytic activity|GO:0004447,iodide peroxidase activity|GO:0016684,oxidoreductase activ…	ssc05320,Autoimmune thyroid disease|ssc00350,Tyrosine metabolism|ssc01100,Metabolic pathways|ssc04918,Thyroid hormone synthesis	6	20	19	20	20	19	19	19	18	32.8	81.3	719	32.8	32.8	31.2	58958000	61226000	63507000	0.000218365	0.000232077	0.000212863
tr|A0A480UTU6|A0A480UTU6_PIGHeatshock70kDaprotein1BOS=SusscrofaOX=9823PE=3SV=1;tr|A5A8V6|A5A8V6_PIGHeatshock70kDaprotein1AOS=SusscrofaOX=9823GN=HSPA1APE=3SV=1;sp|Q6S4N2|HS71B_PIGHeatshock70kDaprotein1BOS=SusscrofaOX=9823GN=HSPA1BPE=2SV=1;tr|A0A480KIX9|A0A480KIX9_PIGHeatshock70kDaprotein1BOS=SusscrofaOX=9823PE=3SV=1;tr|A0A480Q8W3|A0A480Q8W3_PIGHeatshock70kDaprotein1BOS=SusscrofaOX=9823PE=3SV=1;tr|…	A0A480UTU6	tr|A0A480UTU6|A0A480UTU6_PIG Heat shock 70 kDa protein 1B OS=Sus scrofa OX=9823 PE=3 SV=1;tr|A5A8V6|A5A8V6_PIG Heat shock 70kDa protein 1A OS=Sus scrofa OX=9823 GN=HSPA1A PE=3 SV=1;sp|Q6S4N2|HS71B_PIG Heat shock 70 kDa protein 1B OS=Sus scrofa OX=9823 GN=H	Heat shock 70 kDa protein 1B	Sus scrofa						42	18	3	17	18	17	3	3	3	36.5	67.983	639	31.6	36.5	31.6	58253000	54850000	60407000	0.000215754	0.000207909	0.000202472
tr|A0A480QAA7|A0A480QAA7_PIGSignalpeptide,CUBandEGF-likedomain-containingprotein3isoformX1(Fragment)OS=SusscrofaOX=9823PE=4SV=1;tr|A0A480LL98|A0A480LL98_PIGSignalpeptide,CUBandEGF-likedomain-containingprotein3isoformX1(Fragment)OS=SusscrofaOX=9823PE=4SV=1;tr|A0A480YJ99|A0A480YJ99_PIGProteinJade-2isoformX1OS=SusscrofaOX=9823PE=4SV=1;tr|A0A481AMA8|A0A481AMA8_PIGSignalpeptide,CUBandEGF-likedomain-co…	A0A480QAA7	tr|A0A480QAA7|A0A480QAA7_PIG Signal peptide, CUB and EGF-like domain-containing protein 3 isoform X1 (Fragment) OS=Sus scrofa OX=9823 PE=4 SV=1;tr|A0A480LL98|A0A480LL98_PIG Signal peptide, CUB and EGF-like domain-containing protein 3 isoform X1 (Fragment)	Signal peptide, CUB and EGF-like domain-containing protein 3 isoform X1 (Fragment)	Sus scrofa						64	4	4	3	4	3	3	4	3	28.8	21.629	212	22.6	28.8	22.6	57866000	49210000	58773000	0.00021432	0.000186531	0.000196995
tr|F1SCD1|F1SCD1_PIGSERPINdomain-containingproteinOS=SusscrofaOX=9823GN=SERPINA3-2PE=1SV=3	F1SCD1	tr|F1SCD1|F1SCD1_PIG SERPIN domain-containing protein OS=Sus scrofa OX=9823 GN=SERPINA3-2 PE=1 SV=3	SERPIN domain-containing protein	Sus scrofa	SERPINA3-2					1	23	0	23	22	22	0	0	0	45.2	46.815	418	45.2	43.5	43.5	57664000	56634000	55328000	0.000213572	0.000214671	0.000185449
tr|I3LVS7|I3LVS7_PIGTransformingproteinRhoAisoform1OS=SusscrofaOX=9823GN=RHOAPE=1SV=1;tr|A0A480W2L7|A0A480W2L7_PIGTransformingproteinRhoAisoform1OS=SusscrofaOX=9823PE=4SV=1;tr|A0A480DXU5|A0A480DXU5_PIGTransformingproteinRhoAisoform1OS=SusscrofaOX=9823PE=4SV=1;tr|A0A480VLB0|A0A480VLB0_PIGTransformingproteinRhoAisoform1(Fragment)OS=SusscrofaOX=9823PE=4SV=1;tr|A0A480VKT7|A0A480VKT7_PIGTransformingpr…	I3LVS7	tr|I3LVS7|I3LVS7_PIG Transforming protein RhoA isoform 1 OS=Sus scrofa OX=9823 GN=RHOA PE=1 SV=1;tr|A0A480W2L7|A0A480W2L7_PIG Transforming protein RhoA isoform 1 OS=Sus scrofa OX=9823 PE=4 SV=1;tr|A0A480DXU5|A0A480DXU5_PIG Transforming protein RhoA isoform	Transforming protein RhoA isoform 1	Sus scrofa	RHOA	GO:0036089,cleavage furrow formation|GO:0048584,positive regulation of response to stimulus|GO:0048583,regulation of response to stimulus|GO:0060322,head development|GO:0007165,signal transduction|GO:0007166,cell surface receptor signaling pathway|GO:0065003,macromolecular complex assembly|GO:0071840,cellular component organization or biogenesis|GO:0007017,microtubule-based process|GO:0032231,reg…	GO:0071944,cell periphery|GO:0005924,cell-substrate adherens junction|GO:0005925,focal adhesion|GO:0043227,membrane-bounded organelle|GO:0043226,organelle|GO:0030054,cell junction|GO:0030055,cell-substrate junction|GO:0005737,cytoplasm|GO:0031982,vesicle|GO:0016020,membrane|GO:0031988,membrane-bounded vesicle|GO:0070161,anchoring junction|GO:0005938,cell cortex|GO:0005911,cell-cell junction|GO:19…	GO:0035639,purine ribonucleoside triphosphate binding|GO:0017022,myosin binding|GO:0005488,binding|GO:0000166,nucleotide binding|GO:1901363,heterocyclic compound binding|GO:1901265,nucleoside phosphate binding|GO:0001882,nucleoside binding|GO:0043168,anion binding|GO:0043167,ion binding|GO:0032561,guanyl ribonucleotide binding|GO:0001883,purine nucleoside binding|GO:0032549,ribonucleoside binding…	ssc04670,Leukocyte transendothelial migration|ssc04014,Ras signaling pathway|ssc04015,Rap1 signaling pathway|ssc04520,Adherens junction|ssc05203,Viral carcinogenesis|ssc05200,Pathways in cancer|ssc05206,MicroRNAs in cancer|ssc05205,Proteoglycans in cancer|ssc05100,Bacterial invasion of epithelial cells|ssc04270,Vascular smooth muscle contraction|ssc04350,TGF-beta signaling pathway|ssc04310,Wnt si…	26	4	4	4	3	3	4	3	3	33.2	21.768	193	33.2	24.4	24.4	57404000	49580000	38190000	0.000212609	0.000187933	0.000128005
tr|A5H1Q1|A5H1Q1_PIGDesmoglein1(Fragment)OS=SusscrofaOX=9823PE=2SV=1;tr|I3LA65|I3LA65_PIGDesmoglein-1OS=SusscrofaOX=9823GN=DSG1PE=4SV=1;sp|Q3BDI7|DSG1_PIGDesmoglein-1OS=SusscrofaOX=9823GN=DSG1PE=2SV=1;tr|A0A480ZS49|A0A480ZS49_PIGDesmoglein-1preproprotein-like(Fragment)OS=SusscrofaOX=9823PE=4SV=1;tr|A0A480ESF6|A0A480ESF6_PIGDesmoglein-1preproprotein-like(Fragment)OS=SusscrofaOX=9823PE=4SV=1;tr|A0A…	A5H1Q1	tr|A5H1Q1|A5H1Q1_PIG Desmoglein 1 (Fragment) OS=Sus scrofa OX=9823 PE=2 SV=1;tr|I3LA65|I3LA65_PIG Desmoglein-1 OS=Sus scrofa OX=9823 GN=DSG1 PE=4 SV=1;sp|Q3BDI7|DSG1_PIG Desmoglein-1 OS=Sus scrofa OX=9823 GN=DSG1 PE=2 SV=1	Desmoglein 1 (Fragment)	Sus scrofa		GO:0022610,biological adhesion|GO:0098609,cell-cell adhesion|GO:0007155,cell adhesion|GO:0007156,homophilic cell adhesion via plasma membrane adhesion molecules|GO:0098742,cell-cell adhesion via plasma-membrane adhesion molecules	GO:0016020,membrane|GO:0016021,integral component of membrane|GO:0070161,anchoring junction|GO:0044464,cell part|GO:0005623,cell|GO:0071944,cell periphery|GO:0031224,intrinsic component of membrane|GO:0005911,cell-cell junction|GO:0005886,plasma membrane|GO:0044425,membrane part|GO:0030057,desmosome|GO:0030054,cell junction	GO:0043169,cation binding|GO:0043167,ion binding|GO:0005488,binding|GO:0046872,metal ion binding|GO:0005509,calcium ion binding	ssc05150,Staphylococcus aureus infection	6	11	2	9	11	10	2	2	2	25.4	61.031	543	21.5	25.4	23.9	56863000	47742000	62687000	0.000210605	0.000180966	0.000210114
sp|Q9TSX9|PRDX6_PIGPeroxiredoxin-6OS=SusscrofaOX=9823GN=PRDX6PE=2SV=3;tr|A0A480RD18|A0A480RD18_PIGPeroxiredoxin-6OS=SusscrofaOX=9823PE=4SV=1;tr|A0A480NQH9|A0A480NQH9_PIGPeroxiredoxin-6OS=SusscrofaOX=9823PE=4SV=1;tr|A0A480KKQ6|A0A480KKQ6_PIGPeroxiredoxin-6OS=SusscrofaOX=9823PE=4SV=1;tr|A0A480QU34|A0A480QU34_PIGPeroxiredoxin-6OS=SusscrofaOX=9823PE=4SV=1	Q9TSX9	sp|Q9TSX9|PRDX6_PIG Peroxiredoxin-6 OS=Sus scrofa OX=9823 GN=PRDX6 PE=2 SV=3;tr|A0A480RD18|A0A480RD18_PIG Peroxiredoxin-6 OS=Sus scrofa OX=9823 PE=4 SV=1;tr|A0A480NQH9|A0A480NQH9_PIG Peroxiredoxin-6 OS=Sus scrofa OX=9823 PE=4 SV=1;tr|A0A480KKQ6|A0A480KKQ6_	Peroxiredoxin-6	Sus scrofa	PRDX6					5	9	9	8	9	9	8	9	9	53.1	25.037	224	48.2	53.1	53.1	56825000	65369000	62865000	0.000210465	0.000247781	0.000210711
tr|A0A481BFQ2|A0A481BFQ2_PIGIgGheavychainOS=SusscrofaOX=9823PE=4SV=1	A0A481BFQ2	tr|A0A481BFQ2|A0A481BFQ2_PIG IgG heavy chain OS=Sus scrofa OX=9823 PE=4 SV=1	IgG heavy chain	Sus scrofa						1	15	0	15	15	15	0	0	0	57.9	34.036	318	57.9	57.9	57.9	56652000	56134000	80591000	0.000209824	0.000212776	0.000270125
tr|A0A481BPT8|A0A481BPT8_PIGProteasomesubunitbetaOS=SusscrofaOX=9823PE=3SV=1;tr|A0A480PVY3|A0A480PVY3_PIGProteasomesubunitbetatype-2isoform1(Fragment)OS=SusscrofaOX=9823PE=4SV=1;tr|A0A480RD57|A0A480RD57_PIGProteasomesubunitbetaOS=SusscrofaOX=9823PE=3SV=1;tr|A0A480P0J9|A0A480P0J9_PIGProteasomesubunitbetatype-2isoform1OS=SusscrofaOX=9823PE=4SV=1;tr|A0A286ZS69|A0A286ZS69_PIGProteasomesubunitbetaOS=S…	A0A481BPT8	tr|A0A481BPT8|A0A481BPT8_PIG Proteasome subunit beta OS=Sus scrofa OX=9823 PE=3 SV=1;tr|A0A480PVY3|A0A480PVY3_PIG Proteasome subunit beta type-2 isoform 1 (Fragment) OS=Sus scrofa OX=9823 PE=4 SV=1;tr|A0A480RD57|A0A480RD57_PIG Proteasome subunit beta OS=Su	Proteasome subunit beta	Sus scrofa						17	2	2	2	2	2	2	2	2	7.4	27.303	242	7.4	7.4	7.4	56439000	48901000	76948000	0.000209035	0.000185359	0.000257914
tr|A0A480Q9K9|A0A480Q9K9_PIGFetuin-Bisoform1OS=SusscrofaOX=9823PE=4SV=1;tr|F1SFI6|F1SFI6_PIGFetuin-Bisoform1OS=SusscrofaOX=9823GN=FETUBPE=1SV=3;tr|A0A480SUZ7|A0A480SUZ7_PIGFetuin-Bisoform1OS=SusscrofaOX=9823PE=4SV=1;tr|A0A480RDM4|A0A480RDM4_PIGFetuin-Bisoform1(Fragment)OS=SusscrofaOX=9823PE=4SV=1;tr|A0A480ZWX2|A0A480ZWX2_PIGFetuin-Bisoform1OS=SusscrofaOX=9823PE=4SV=1;tr|A0A480TS26|A0A480TS26_PIGF…	A0A480Q9K9	tr|A0A480Q9K9|A0A480Q9K9_PIG Fetuin-B isoform 1 OS=Sus scrofa OX=9823 PE=4 SV=1;tr|F1SFI6|F1SFI6_PIG Fetuin-B isoform 1 OS=Sus scrofa OX=9823 GN=FETUB PE=1 SV=3;tr|A0A480SUZ7|A0A480SUZ7_PIG Fetuin-B isoform 1 OS=Sus scrofa OX=9823 PE=4 SV=1;tr|A0A480RDM4|A	Fetuin-B isoform 1	Sus scrofa						13	11	11	11	11	10	11	11	10	41.1	37.281	341	41.1	41.1	41.1	55952000	44783000	59638000	0.000207231	0.00016975	0.000199895
sp|Q007T2|CDC42_PIGCelldivisioncontrolprotein42homologOS=SusscrofaOX=9823GN=CDC42PE=2SV=2;tr|A0A480E9P8|A0A480E9P8_PIGCelldivisioncontrolprotein42homologisoform1OS=SusscrofaOX=9823PE=4SV=1;tr|A0A481C0G0|A0A481C0G0_PIGCelldivisioncontrolprotein42homologisoform1OS=SusscrofaOX=9823PE=4SV=1;tr|A0A480V3C6|A0A480V3C6_PIGCelldivisioncontrolprotein42homologisoform1OS=SusscrofaOX=9823PE=4SV=1;tr|A0A480P3U…	Q007T2	sp|Q007T2|CDC42_PIG Cell division control protein 42 homolog OS=Sus scrofa OX=9823 GN=CDC42 PE=2 SV=2;tr|A0A480E9P8|A0A480E9P8_PIG Cell division control protein 42 homolog isoform 1 OS=Sus scrofa OX=9823 PE=4 SV=1;tr|A0A481C0G0|A0A481C0G0_PIG Cell division	Cell division control protein 42 homolog	Sus scrofa	CDC42	GO:0044238,primary metabolic process|GO:0019220,regulation of phosphate metabolic process|GO:0080090,regulation of primary metabolic process|GO:0019222,regulation of metabolic process|GO:0010564,regulation of cell cycle process|GO:0048584,positive regulation of response to stimulus|GO:0048583,regulation of response to stimulus|GO:1901575,organic substance catabolic process|GO:0060491,regulation o…	GO:0042995,cell projection|GO:0035770,ribonucleoprotein granule|GO:0044464,cell part|GO:0030175,filopodium|GO:0043229,intracellular organelle|GO:0043228,non-membrane-bounded organelle|GO:0036464,cytoplasmic ribonucleoprotein granule|GO:0005924,cell-substrate adherens junction|GO:0005815,microtubule organizing center|GO:0043227,membrane-bounded organelle|GO:0043226,organelle|GO:0030054,cell juncti…	GO:0035639,purine ribonucleoside triphosphate binding|GO:0034191,apolipoprotein A-I receptor binding|GO:0019899,enzyme binding|GO:0005488,binding|GO:0000166,nucleotide binding|GO:1901363,heterocyclic compound binding|GO:1901265,nucleoside phosphate binding|GO:0001882,nucleoside binding|GO:0043168,anion binding|GO:0030742,GTP-dependent protein binding|GO:0043167,ion binding|GO:0032561,guanyl ribon…	ssc04010,MAPK signaling pathway|ssc04670,Leukocyte transendothelial migration|ssc04014,Ras signaling pathway|ssc04015,Rap1 signaling pathway|ssc04520,Adherens junction|ssc05203,Viral carcinogenesis|ssc05200,Pathways in cancer|ssc04370,VEGF signaling pathway|ssc05205,Proteoglycans in cancer|ssc05100,Bacterial invasion of epithelial cells|ssc05132,Salmonella infection|ssc04912,GnRH signaling pathwa…	29	6	5	6	6	6	5	5	5	38.2	21.258	191	38.2	38.2	38.2	55811000	55319000	59602000	0.000206709	0.000209687	0.000199774
tr|A0A286ZSG3|A0A286ZSG3_PIGCatalaseOS=SusscrofaOX=9823GN=CATPE=1SV=1;tr|F1SGS9|F1SGS9_PIGCatalaseOS=SusscrofaOX=9823GN=CATPE=1SV=2;tr|A0A480DS39|A0A480DS39_PIGCatalaseOS=SusscrofaOX=9823PE=3SV=1;tr|A0A480WD13|A0A480WD13_PIGCatalase(Fragment)OS=SusscrofaOX=9823PE=3SV=1;tr|A0A480M2W5|A0A480M2W5_PIGCatalaseOS=SusscrofaOX=9823PE=3SV=1;tr|A0A480WCZ5|A0A480WCZ5_PIGCatalaseOS=SusscrofaOX=9823PE=3SV=1;t…	A0A286ZSG3	tr|A0A286ZSG3|A0A286ZSG3_PIG Catalase OS=Sus scrofa OX=9823 GN=CAT PE=1 SV=1;tr|F1SGS9|F1SGS9_PIG Catalase OS=Sus scrofa OX=9823 GN=CAT PE=1 SV=2;tr|A0A480DS39|A0A480DS39_PIG Catalase OS=Sus scrofa OX=9823 PE=3 SV=1;tr|A0A480WD13|A0A480WD13_PIG Catalase (F	Catalase	Sus scrofa	CAT					23	18	18	17	14	16	17	14	16	41.2	59.929	527	40.8	31.5	37.2	54289000	44391000	52261000	0.000201072	0.000168264	0.000175169
tr|A0A287AT48|A0A287AT48_PIGSERPINdomain-containingproteinOS=SusscrofaOX=9823GN=LOC100153899PE=1SV=1	A0A287AT48	tr|A0A287AT48|A0A287AT48_PIG SERPIN domain-containing protein OS=Sus scrofa OX=9823 GN=LOC100153899 PE=1 SV=1	SERPIN domain-containing protein	Sus scrofa	LOC100153899					1	19	0	18	18	18	0	0	0	52.7	46.976	423	51.1	51.1	51.1	53675000	44406000	69279000	0.000198798	0.000168321	0.00023221
tr|A0A480S0W8|A0A480S0W8_PIGPre-Blymphocyteprotein3(Fragment)OS=SusscrofaOX=9823PE=4SV=1	A0A480S0W8	tr|A0A480S0W8|A0A480S0W8_PIG Pre-B lymphocyte protein 3 (Fragment) OS=Sus scrofa OX=9823 PE=4 SV=1	Pre-B lymphocyte protein 3 (Fragment)	Sus scrofa						1	2	1	2	2	2	1	1	1	14.6	13.057	123	14.6	14.6	14.6	53420000	42703000	69542000	0.000197853	0.000161866	0.000233091
tr|A0A480NXJ4|A0A480NXJ4_PIGMaltase-glucoamylase,intestinalisoformX2OS=SusscrofaOX=9823PE=4SV=1;tr|A0A481DD00|A0A481DD00_PIGMaltase-glucoamylase,intestinalOS=SusscrofaOX=9823PE=4SV=1;tr|A0A481AUM2|A0A481AUM2_PIGMaltase-glucoamylase,intestinalOS=SusscrofaOX=9823PE=4SV=1;tr|A0A481AT09|A0A481AT09_PIGMaltase-glucoamylase,intestinalOS=SusscrofaOX=9823PE=4SV=1;tr|A0A480ZFE8|A0A480ZFE8_PIGMaltase-glucoa…	A0A480NXJ4	tr|A0A480NXJ4|A0A480NXJ4_PIG Maltase-glucoamylase, intestinal isoform X2 OS=Sus scrofa OX=9823 PE=4 SV=1;tr|A0A481DD00|A0A481DD00_PIG Maltase-glucoamylase, intestinal OS=Sus scrofa OX=9823 PE=4 SV=1;tr|A0A481AUM2|A0A481AUM2_PIG Maltase-glucoamylase, intest	Maltase-glucoamylase, intestinal isoform X2	Sus scrofa						45	40	40	38	36	37	38	36	37	30.5	202.45	1782	30	28.5	28.5	53406000	43405000	57905000	0.000197802	0.000164527	0.000194086
tr|A0A481CXU7|A0A481CXU7_PIGIgGheavychain(Fragment)OS=SusscrofaOX=9823PE=4SV=1	A0A481CXU7	tr|A0A481CXU7|A0A481CXU7_PIG IgG heavy chain (Fragment) OS=Sus scrofa OX=9823 PE=4 SV=1	IgG heavy chain (Fragment)	Sus scrofa						1	23	0	22	23	23	0	0	0	69.8	46.29	431	69.8	69.8	69.8	52953000	42719000	60421000	0.000196124	0.000161927	0.000202519
tr|A0A481BN04|A0A481BN04_PIGParathyroidhormone/parathyroidhormone-relatedpeptidereceptorisoformX2OS=SusscrofaOX=9823PE=3SV=1	A0A481BN04	tr|A0A481BN04|A0A481BN04_PIG Parathyroid hormone/parathyroid hormone-related peptide receptor isoform X2 OS=Sus scrofa OX=9823 PE=3 SV=1	Parathyroid hormone/parathyroid hormone-related peptide receptor isoform X2	Sus scrofa						1	1	1	1	1	1	1	1	1	2.5	39.782	360	2.5	2.5	2.5	52660000	53343000	87324000	0.000195039	0.000202197	0.000292693
tr|A0A287AHQ0|A0A287AHQ0_PIGAcetyl-CoAacetyltransferase,cytosolicOS=SusscrofaOX=9823GN=ACAT2PE=1SV=1;tr|A0A0B8RZS7|A0A0B8RZS7_PIGSterolO-acyltransferase2OS=SusscrofadomesticusOX=9825GN=ACAT2PE=3SV=1;tr|A0A481C9L6|A0A481C9L6_PIGAcetyl-CoAacetyltransferase,cytosolicisoform1OS=SusscrofaOX=9823PE=3SV=1;tr|A0A480YYP3|A0A480YYP3_PIGAcetyl-CoAacetyltransferase,cytosolicisoform1OS=SusscrofaOX=9823PE=3SV=…	A0A287AHQ0	tr|A0A287AHQ0|A0A287AHQ0_PIG Acetyl-CoA acetyltransferase, cytosolic OS=Sus scrofa OX=9823 GN=ACAT2 PE=1 SV=1;tr|A0A0B8RZS7|A0A0B8RZS7_PIG Sterol O-acyltransferase 2 OS=Sus scrofa domesticus OX=9825 GN=ACAT2 PE=3 SV=1;tr|A0A481C9L6|A0A481C9L6_PIG Acetyl-Co	Acetyl-CoA acetyltransferase, cytosolic	Sus scrofa	ACAT2	GO:2001234,negative regulation of apoptotic signaling pathway|GO:2001233,regulation of apoptotic signaling pathway|GO:0051049,regulation of transport|GO:0048585,negative regulation of response to stimulus|GO:0032387,negative regulation of intracellular transport|GO:0048583,regulation of response to stimulus|GO:0061024,membrane organization|GO:0007165,signal transduction|GO:0007006,mitochondrial m…	GO:0044464,cell part|GO:0031975,envelope|GO:0043229,intracellular organelle|GO:0043227,membrane-bounded organelle|GO:0043226,organelle|GO:0005737,cytoplasm|GO:0031090,organelle membrane|GO:0016020,membrane|GO:0044444,cytoplasmic part|GO:0005739,mitochondrion|GO:0031988,membrane-bounded vesicle|GO:0031967,organelle envelope|GO:0031966,mitochondrial membrane|GO:1903561,extracellular vesicle|GO:0031…	GO:0005488,binding|GO:0097159,organic cyclic compound binding|GO:0044822,poly(A) RNA binding|GO:0003824,catalytic activity|GO:0016740,transferase activity|GO:0016746,transferase activity, transferring acyl groups|GO:0016747,transferase activity, transferring acyl groups other than amino-acyl groups|GO:0003676,nucleic acid binding|GO:1901363,heterocyclic compound binding|GO:0003723,RNA binding|GO:…	ssc01212,Fatty acid metabolism|ssc00062,Fatty acid elongation|ssc01100,Metabolic pathways|ssc00280,Valine, leucine and isoleucine degradation|ssc00071,Fatty acid degradation	14	11	11	10	9	9	10	9	9	50.9	41.354	397	46.9	36.5	40.8	52622000	41414000	46121000	0.000194898	0.00015698	0.000154588
tr|Q6QR67|Q6QR67_PIGResistinOS=SusscrofaOX=9823GN=RETNPE=1SV=1;tr|A0A480E2V2|A0A480E2V2_PIGResistin(Fragment)OS=SusscrofaOX=9823PE=4SV=1;tr|Q8SPJ2|Q8SPJ2_PIGResistin(Fragment)OS=SusscrofaOX=9823GN=RSTNPE=4SV=1;tr|Q2A6Z8|Q2A6Z8_PIGResistinOS=SusscrofaOX=9823GN=RETNPE=4SV=1	Q6QR67	tr|Q6QR67|Q6QR67_PIG Resistin OS=Sus scrofa OX=9823 GN=RETN PE=1 SV=1;tr|A0A480E2V2|A0A480E2V2_PIG Resistin (Fragment) OS=Sus scrofa OX=9823 PE=4 SV=1;tr|Q8SPJ2|Q8SPJ2_PIG Resistin (Fragment) OS=Sus scrofa OX=9823 GN=RSTN PE=4 SV=1;tr|Q2A6Z8|Q2A6Z8_PIG Res	Resistin	Sus scrofa	RETN	0	GO:0043230,extracellular organelle|GO:0031982,vesicle|GO:0044421,extracellular region part|GO:0043227,membrane-bounded organelle|GO:0031988,membrane-bounded vesicle|GO:0005576,extracellular region|GO:0005615,extracellular space|GO:1903561,extracellular vesicle|GO:0065010,extracellular membrane-bounded organelle|GO:0043226,organelle|GO:0070062,extracellular exosome	GO:0005179,hormone activity|GO:0005102,receptor binding|GO:0005488,binding|GO:0005515,protein binding	0	4	4	4	4	4	4	4	4	4	35.8	11.693	109	35.8	35.8	35.8	52330000	51698000	49732000	0.000193816	0.000195961	0.000166692
tr|A0A481AW85|A0A481AW85_PIGAfaminOS=SusscrofaOX=9823PE=4SV=1;tr|F1RUM1|F1RUM1_PIGAfaminOS=SusscrofaOX=9823GN=AFMPE=1SV=2;tr|A0A287A363|A0A287A363_PIGUncharacterizedproteinOS=SusscrofaOX=9823GN=AFMPE=1SV=1;tr|A0A480EUX9|A0A480EUX9_PIGAfaminOS=SusscrofaOX=9823PE=4SV=1;tr|A0A480SJX9|A0A480SJX9_PIGAfaminisoformX1OS=SusscrofaOX=9823PE=4SV=1;tr|A0A480T2X8|A0A480T2X8_PIGAfaminOS=SusscrofaOX=9823PE=4SV=…	A0A481AW85	tr|A0A481AW85|A0A481AW85_PIG Afamin OS=Sus scrofa OX=9823 PE=4 SV=1;tr|F1RUM1|F1RUM1_PIG Afamin OS=Sus scrofa OX=9823 GN=AFM PE=1 SV=2;tr|A0A287A363|A0A287A363_PIG Uncharacterized protein OS=Sus scrofa OX=9823 GN=AFM PE=1 SV=1;tr|A0A480EUX9|A0A480EUX9_PIG	Afamin	Sus scrofa						8	15	15	14	15	13	14	15	13	28.3	68.275	594	28.3	28.3	24.2	51770000	55929000	60357000	0.000191742	0.000211999	0.000202305
tr|F2Z5D2|F2Z5D2_PIGActin-relatedprotein3isoform1OS=SusscrofaOX=9823GN=ACTR3PE=1SV=1;tr|B5APU4|B5APU4_PIGActin-relatedprotein3-likeproteinOS=SusscrofaOX=9823PE=2SV=1;tr|A0A0B8RZS4|A0A0B8RZS4_PIGActin-relatedprotein3OS=SusscrofadomesticusOX=9825GN=ACTR3PE=3SV=1;tr|A0A480UJF6|A0A480UJF6_PIGActin-relatedprotein3isoform1OS=SusscrofaOX=9823PE=3SV=1;tr|A0A286ZIH7|A0A286ZIH7_PIGUncharacterizedproteinOS=…	F2Z5D2	tr|F2Z5D2|F2Z5D2_PIG Actin-related protein 3 isoform 1 OS=Sus scrofa OX=9823 GN=ACTR3 PE=1 SV=1;tr|B5APU4|B5APU4_PIG Actin-related protein 3-like protein OS=Sus scrofa OX=9823 PE=2 SV=1;tr|A0A0B8RZS4|A0A0B8RZS4_PIG Actin-related protein 3 OS=Sus scrofa dom	Actin-related protein 3 isoform 1	Sus scrofa	ACTR3					32	14	14	13	13	12	13	13	12	48.6	47.371	418	48.6	45.5	40.9	51639000	57865000	50696000	0.000191257	0.000219338	0.000169923
tr|A0A480MHD9|A0A480MHD9_PIGApolipoproteinD(Fragment)OS=SusscrofaOX=9823PE=3SV=1;tr|F1SQX9|F1SQX9_PIGApolipoproteinDOS=SusscrofaOX=9823GN=APODPE=1SV=3;tr|A0A480K6R4|A0A480K6R4_PIGApolipoproteinDOS=SusscrofaOX=9823PE=3SV=1;tr|A0A480XTZ0|A0A480XTZ0_PIGApolipoproteinD(Fragment)OS=SusscrofaOX=9823PE=3SV=1;tr|A0A480PEE4|A0A480PEE4_PIGApolipoproteinD(Fragment)OS=SusscrofaOX=9823PE=3SV=1;tr|A0A480WFP9|A…	A0A480MHD9	tr|A0A480MHD9|A0A480MHD9_PIG Apolipoprotein D (Fragment) OS=Sus scrofa OX=9823 PE=3 SV=1;tr|F1SQX9|F1SQX9_PIG Apolipoprotein D OS=Sus scrofa OX=9823 GN=APOD PE=1 SV=3;tr|A0A480K6R4|A0A480K6R4_PIG Apolipoprotein D OS=Sus scrofa OX=9823 PE=3 SV=1;tr|A0A480XT	Apolipoprotein D (Fragment)	Sus scrofa						12	4	4	4	4	4	4	4	4	24.7	21.003	186	24.7	24.7	24.7	51354000	58454000	56611000	0.000190202	0.00022157	0.000189749
tr|A0A480WDE9|A0A480WDE9_PIGRhoGDP-dissociationinhibitor1isoforma(Fragment)OS=SusscrofaOX=9823PE=4SV=1;tr|E7EI20|E7EI20_PIGRhoGDPdissociationinhibitoralphaOS=SusscrofaOX=9823GN=ARHGDIAPE=2SV=1;tr|A0A480NDJ2|A0A480NDJ2_PIGRhoGDP-dissociationinhibitor1isoformaOS=SusscrofaOX=9823PE=4SV=1;tr|A0A480X7V6|A0A480X7V6_PIGRhoGDP-dissociationinhibitor1isoformaOS=SusscrofaOX=9823PE=4SV=1;tr|A0A480X7N1|A0A480…	A0A480WDE9	tr|A0A480WDE9|A0A480WDE9_PIG Rho GDP-dissociation inhibitor 1 isoform a (Fragment) OS=Sus scrofa OX=9823 PE=4 SV=1;tr|E7EI20|E7EI20_PIG Rho GDP dissociation inhibitor alpha OS=Sus scrofa OX=9823 GN=ARHGDIA PE=2 SV=1;tr|A0A480NDJ2|A0A480NDJ2_PIG Rho GDP-dis	Rho GDP-dissociation inhibitor 1 isoform a (Fragment)	Sus scrofa						23	6	6	3	6	6	3	6	6	40	22.876	200	24	40	40	50900000	60037000	78996000	0.00018852	0.00022757	0.000264779
tr|A0A480P1D9|A0A480P1D9_PIGComplementfactorH-relatedprotein2isoform1(Fragment)OS=SusscrofaOX=9823PE=4SV=1	A0A480P1D9	tr|A0A480P1D9|A0A480P1D9_PIG Complement factor H-related protein 2 isoform 1 (Fragment) OS=Sus scrofa OX=9823 PE=4 SV=1	Complement factor H-related protein 2 isoform 1 (Fragment)	Sus scrofa						1	9	1	9	8	8	1	1	1	38.1	30.171	268	38.1	35.4	35.4	50492000	49472000	60040000	0.000187009	0.000187524	0.000201242
tr|A0A480V725|A0A480V725_PIGMyosinlightpolypeptide6isoform1(Fragment)OS=SusscrofaOX=9823PE=4SV=1;tr|A0A480TJ36|A0A480TJ36_PIGMyosinlightpolypeptide6isoform2(Fragment)OS=SusscrofaOX=9823PE=4SV=1;tr|A0A480N4U0|A0A480N4U0_PIGMyosinlightpolypeptide6isoform1(Fragment)OS=SusscrofaOX=9823PE=4SV=1;tr|A0A480NH27|A0A480NH27_PIGMyosinlightpolypeptide6isoform1(Fragment)OS=SusscrofaOX=9823PE=4SV=1;tr|A0A480TK…	A0A480V725	tr|A0A480V725|A0A480V725_PIG Myosin light polypeptide 6 isoform 1 (Fragment) OS=Sus scrofa OX=9823 PE=4 SV=1;tr|A0A480TJ36|A0A480TJ36_PIG Myosin light polypeptide 6 isoform 2 (Fragment) OS=Sus scrofa OX=9823 PE=4 SV=1;tr|A0A480N4U0|A0A480N4U0_PIG Myosin li	Myosin light polypeptide 6 isoform 1 (Fragment)	Sus scrofa						34	5	5	5	4	5	5	4	5	50	13.727	122	50	37.7	50	50306000	37171000	55626000	0.00018632	0.000140897	0.000186447
tr|A0A287B805|A0A287B805_PIGUPAR/Ly6domain-containingproteinOS=SusscrofaOX=9823GN=LY6DPE=4SV=1;tr|A0A480DYI4|A0A480DYI4_PIGLymphocyteantigen6D(Fragment)OS=SusscrofaOX=9823PE=4SV=1	A0A287B805	tr|A0A287B805|A0A287B805_PIG UPAR/Ly6 domain-containing protein OS=Sus scrofa OX=9823 GN=LY6D PE=4 SV=1;tr|A0A480DYI4|A0A480DYI4_PIG Lymphocyte antigen 6D (Fragment) OS=Sus scrofa OX=9823 PE=4 SV=1	UPAR/Ly6 domain-containing protein	Sus scrofa	LY6D	GO:2001234,negative regulation of apoptotic signaling pathway|GO:2001235,positive regulation of apoptotic signaling pathway|GO:0019220,regulation of phosphate metabolic process|GO:0080090,regulation of primary metabolic process|GO:0019222,regulation of metabolic process|GO:2001233,regulation of apoptotic signaling pathway|GO:0048585,negative regulation of response to stimulus|GO:0048584,positive …	GO:0071944,cell periphery|GO:0005924,cell-substrate adherens junction|GO:0005925,focal adhesion|GO:0043227,membrane-bounded organelle|GO:0043226,organelle|GO:0031224,intrinsic component of membrane|GO:0030055,cell-substrate junction|GO:0031982,vesicle|GO:0031226,intrinsic component of plasma membrane|GO:0016021,integral component of membrane|GO:0016020,membrane|GO:0031988,membrane-bounded vesicle…	GO:0019899,enzyme binding|GO:0005488,binding|GO:0005515,protein binding|GO:0005102,receptor binding|GO:0019904,protein domain specific binding|GO:0038023,signaling receptor activity|GO:0030377,urokinase plasminogen activator receptor activity|GO:0060089,molecular transducer activity|GO:0004871,signal transducer activity|GO:0004872,receptor activity	ssc04610,Complement and coagulation cascades|ssc05205,Proteoglycans in cancer	2	1	1	1	1	1	1	1	1	10.2	13.297	128	10.2	10.2	10.2	49922000	36840000	64500000	0.000184898	0.000139642	0.000216191
tr|K9IVJ5|K9IVJ5_PIGSerinedehydratesOS=SusscrofaOX=9823GN=SDSPE=2SV=1;tr|A0A480SIB0|A0A480SIB0_PIGL-serinedehydratase/L-threoninedeaminase(Fragment)OS=SusscrofaOX=9823PE=4SV=1;tr|A0A481DPP7|A0A481DPP7_PIGL-serinedehydratase/L-threoninedeaminase(Fragment)OS=SusscrofaOX=9823PE=4SV=1;tr|A0A480LUS9|A0A480LUS9_PIGL-serinedehydratase/L-threoninedeaminase(Fragment)OS=SusscrofaOX=9823PE=4SV=1;tr|A0A480ZP…	K9IVJ5	tr|K9IVJ5|K9IVJ5_PIG Serine dehydrates OS=Sus scrofa OX=9823 GN=SDS PE=2 SV=1;tr|A0A480SIB0|A0A480SIB0_PIG L-serine dehydratase/L-threonine deaminase (Fragment) OS=Sus scrofa OX=9823 PE=4 SV=1;tr|A0A481DPP7|A0A481DPP7_PIG L-serine dehydratase/L-threonine d	Serine dehydrates	Sus scrofa	SDS	GO:0044700,single organism signaling|GO:0007218,neuropeptide signaling pathway|GO:0050896,response to stimulus|GO:0009987,cellular process|GO:0044763,single-organism cellular process|GO:0051716,cellular response to stimulus|GO:0050794,regulation of cellular process|GO:0065007,biological regulation|GO:0023052,signaling|GO:0007165,signal transduction|GO:0007154,cell communication|GO:0007186,G-prote…	GO:0016021,integral component of membrane|GO:0016020,membrane|GO:0044464,cell part|GO:0005623,cell|GO:0071944,cell periphery|GO:0005886,plasma membrane|GO:0044425,membrane part|GO:0031224,intrinsic component of membrane	GO:0008528,G-protein coupled peptide receptor activity|GO:0004930,G-protein coupled receptor activity|GO:0030594,neurotransmitter receptor activity|GO:0038023,signaling receptor activity|GO:0004983,neuropeptide Y receptor activity|GO:0060089,molecular transducer activity|GO:0004888,transmembrane signaling receptor activity|GO:0001653,peptide receptor activity|GO:0004872,receptor activity|GO:00048…	ssc04080,Neuroactive ligand-receptor interaction	18	8	8	8	7	7	8	7	7	43.9	34.231	328	43.9	37.8	37.8	49800000	52236000	49254000	0.000184446	0.000198001	0.00016509
tr|L8B165|L8B165_PIGIgGheavychainOS=SusscrofaOX=9823GN=IGHGPE=2SV=1;tr|L8B0T2|L8B0T2_PIGIgGheavychainOS=SusscrofaOX=9823GN=IGHGPE=2SV=1	L8B165	tr|L8B165|L8B165_PIG IgG heavy chain OS=Sus scrofa OX=9823 GN=IGHG PE=2 SV=1;tr|L8B0T2|L8B0T2_PIG IgG heavy chain OS=Sus scrofa OX=9823 GN=IGHG PE=2 SV=1	IgG heavy chain	Sus scrofa	IGHG					2	17	0	17	17	17	0	0	0	50	50.942	462	50	50	50	49722000	28206000	45791000	0.000184157	0.000106915	0.000153482
tr|A0A480X457|A0A480X457_PIGHistoneH1.5(Fragment)OS=SusscrofaOX=9823PE=3SV=1;tr|A0A480TSH3|A0A480TSH3_PIGHistoneH1.5OS=SusscrofaOX=9823PE=3SV=1;tr|A0A480K8C1|A0A480K8C1_PIGHistoneH1.5(Fragment)OS=SusscrofaOX=9823PE=3SV=1;tr|A0A481ACN5|A0A481ACN5_PIGHistoneH1.5OS=SusscrofaOX=9823PE=3SV=1;tr|A0A480Q4E0|A0A480Q4E0_PIGHistoneH1.5OS=SusscrofaOX=9823PE=3SV=1;tr|A0A480NYB8|A0A480NYB8_PIGHistoneH1.5OS=Su…	A0A480X457	tr|A0A480X457|A0A480X457_PIG Histone H1.5 (Fragment) OS=Sus scrofa OX=9823 PE=3 SV=1;tr|A0A480TSH3|A0A480TSH3_PIG Histone H1.5 OS=Sus scrofa OX=9823 PE=3 SV=1;tr|A0A480K8C1|A0A480K8C1_PIG Histone H1.5 (Fragment) OS=Sus scrofa OX=9823 PE=3 SV=1;tr|A0A481ACN	Histone H1.5 (Fragment)	Sus scrofa						7	6	5	5	4	4	4	4	4	45.2	13.483	135	44.4	24.4	35.6	49719000	57650000	57257000	0.000184146	0.000218523	0.000191914
tr|A0A480TIK6|A0A480TIK6_PIGPre-Blymphocyteprotein3(Fragment)OS=SusscrofaOX=9823PE=4SV=1;tr|A0A480RAB5|A0A480RAB5_PIGPre-Blymphocyteprotein3(Fragment)OS=SusscrofaOX=9823PE=4SV=1	A0A480TIK6	tr|A0A480TIK6|A0A480TIK6_PIG Pre-B lymphocyte protein 3 (Fragment) OS=Sus scrofa OX=9823 PE=4 SV=1;tr|A0A480RAB5|A0A480RAB5_PIG Pre-B lymphocyte protein 3 (Fragment) OS=Sus scrofa OX=9823 PE=4 SV=1	Pre-B lymphocyte protein 3 (Fragment)	Sus scrofa						2	3	1	3	3	3	1	1	1	24.6	12.999	122	24.6	24.6	24.6	49715000	41087000	54718000	0.000184131	0.00015574	0.000183404
tr|F1RMV7|F1RMV7_PIGLy6/PLAURdomain-containingprotein3OS=SusscrofaOX=9823GN=LYPD3PE=4SV=1;tr|A0A480E8X2|A0A480E8X2_PIGLy6/PLAURdomain-containingprotein3OS=SusscrofaOX=9823PE=4SV=1;tr|A0A480KB65|A0A480KB65_PIGLy6/PLAURdomain-containingprotein3(Fragment)OS=SusscrofaOX=9823PE=4SV=1;tr|A0A480SHH6|A0A480SHH6_PIGLy6/PLAURdomain-containingprotein3(Fragment)OS=SusscrofaOX=9823PE=4SV=1;tr|A0A480Z6E4|A0A48…	F1RMV7	tr|F1RMV7|F1RMV7_PIG Ly6/PLAUR domain-containing protein 3 OS=Sus scrofa OX=9823 GN=LYPD3 PE=4 SV=1;tr|A0A480E8X2|A0A480E8X2_PIG Ly6/PLAUR domain-containing protein 3 OS=Sus scrofa OX=9823 PE=4 SV=1;tr|A0A480KB65|A0A480KB65_PIG Ly6/PLAUR domain-containing	Ly6/PLAUR domain-containing protein 3	Sus scrofa	LYPD3					6	4	4	4	4	4	4	4	4	15.3	35.988	346	15.3	15.3	15.3	49439000	37623000	31878000	0.000183109	0.00014261	0.000106849
tr|F1S3U9|F1S3U9_PIGThioredoxindomain-containingproteinOS=SusscrofaOX=9823GN=PRDX1PE=1SV=3;tr|A0A286ZND5|A0A286ZND5_PIGPeroxiredoxin-1OS=SusscrofaOX=9823GN=PRDX1PE=1SV=1;tr|A0A480P841|A0A480P841_PIGPeroxiredoxin-1(Fragment)OS=SusscrofaOX=9823PE=4SV=1;tr|A0A480LX78|A0A480LX78_PIGPeroxiredoxin-1(Fragment)OS=SusscrofaOX=9823PE=4SV=1;tr|A0A480EWQ2|A0A480EWQ2_PIGPeroxiredoxin-1(Fragment)OS=SusscrofaOX…	F1S3U9	tr|F1S3U9|F1S3U9_PIG Thioredoxin domain-containing protein OS=Sus scrofa OX=9823 GN=PRDX1 PE=1 SV=3;tr|A0A286ZND5|A0A286ZND5_PIG Peroxiredoxin-1 OS=Sus scrofa OX=9823 GN=PRDX1 PE=1 SV=1;tr|A0A480P841|A0A480P841_PIG Peroxiredoxin-1 (Fragment) OS=Sus scrofa	Thioredoxin domain-containing protein	Sus scrofa	PRDX1					13	7	5	7	4	6	5	3	4	34.7	22.248	199	34.7	19.6	31.2	49189000	31091000	48863000	0.000182183	0.000117851	0.000163779
tr|A0A287AS29|A0A287AS29_PIGNucleosidediphosphatekinaseOS=SusscrofaOX=9823GN=NME1PE=1SV=1;tr|A0A480XGR9|A0A480XGR9_PIGNucleosidediphosphatekinaseOS=SusscrofaOX=9823PE=3SV=1;tr|A0A480LTB2|A0A480LTB2_PIGNucleosidediphosphatekinase(Fragment)OS=SusscrofaOX=9823PE=3SV=1;tr|A0A480X352|A0A480X352_PIGNucleosidediphosphatekinaseOS=SusscrofaOX=9823PE=3SV=1;tr|A0A480KCP4|A0A480KCP4_PIGNucleosidediphosphatek…	A0A287AS29	tr|A0A287AS29|A0A287AS29_PIG Nucleoside diphosphate kinase OS=Sus scrofa OX=9823 GN=NME1 PE=1 SV=1;tr|A0A480XGR9|A0A480XGR9_PIG Nucleoside diphosphate kinase OS=Sus scrofa OX=9823 PE=3 SV=1;tr|A0A480LTB2|A0A480LTB2_PIG Nucleoside diphosphate kinase (Fragme	Nucleoside diphosphate kinase	Sus scrofa	NME1	GO:0046129,purine ribonucleoside biosynthetic process|GO:0009218,pyrimidine ribonucleotide metabolic process|GO:0009165,nucleotide biosynthetic process|GO:0009163,nucleoside biosynthetic process|GO:0046134,pyrimidine nucleoside biosynthetic process|GO:1901362,organic cyclic compound biosynthetic process|GO:0046131,pyrimidine ribonucleoside metabolic process|GO:0046132,pyrimidine ribonucleoside bi…	GO:0098590,plasma membrane region|GO:0043229,intracellular organelle|GO:0071944,cell periphery|GO:0043227,membrane-bounded organelle|GO:0043226,organelle|GO:0005737,cytoplasm|GO:0001726,ruffle|GO:0042995,cell projection|GO:0031982,vesicle|GO:0043209,myelin sheath|GO:0098805,whole membrane|GO:0016020,membrane|GO:0005739,mitochondrion|GO:0031988,membrane-bounded vesicle|GO:0044459,plasma membrane p…	GO:0019205,nucleobase-containing compound kinase activity|GO:0035639,purine ribonucleoside triphosphate binding|GO:0044877,macromolecular complex binding|GO:0005488,binding|GO:0003676,nucleic acid binding|GO:0043167,ion binding|GO:1901363,heterocyclic compound binding|GO:0001883,purine nucleoside binding|GO:0001882,nucleoside binding|GO:0043168,anion binding|GO:0043169,cation binding|GO:0019001,g…	ssc00240,Pyrimidine metabolism|ssc00230,Purine metabolism|ssc01100,Metabolic pathways	17	6	4	6	5	5	4	3	3	44.1	17.109	152	44.1	44.1	44.1	48943000	46654000	44160000	0.000181272	0.000176842	0.000148016
tr|F1S0J3|F1S0J3_PIGC4b-bindingproteinbetachainisoform1OS=SusscrofaOX=9823GN=C4BPBPE=1SV=1;tr|A0A480JVV1|A0A480JVV1_PIGC4b-bindingproteinbetachainisoform1OS=SusscrofaOX=9823PE=4SV=1;tr|A0A287AL92|A0A287AL92_PIGUncharacterizedproteinOS=SusscrofaOX=9823GN=C4BPBPE=1SV=1;tr|A0A480P1M9|A0A480P1M9_PIGC4b-bindingproteinbetachainisoform1OS=SusscrofaOX=9823PE=4SV=1;tr|A0A480EX17|A0A480EX17_PIGC4b-bindingp…	F1S0J3	tr|F1S0J3|F1S0J3_PIG C4b-binding protein beta chain isoform 1 OS=Sus scrofa OX=9823 GN=C4BPB PE=1 SV=1;tr|A0A480JVV1|A0A480JVV1_PIG C4b-binding protein beta chain isoform 1 OS=Sus scrofa OX=9823 PE=4 SV=1;tr|A0A287AL92|A0A287AL92_PIG Uncharacterized protei	C4b-binding protein beta chain isoform 1	Sus scrofa	C4BPB	GO:0080090,regulation of primary metabolic process|GO:0019222,regulation of metabolic process|GO:0048585,negative regulation of response to stimulus|GO:0048584,positive regulation of response to stimulus|GO:0048583,regulation of response to stimulus|GO:0002707,negative regulation of lymphocyte mediated immunity|GO:0002706,regulation of lymphocyte mediated immunity|GO:0002704,negative regulation o…	GO:0044217,other organism part|GO:0044216,other organism cell|GO:0044215,other organism|GO:0005576,extracellular region|GO:0044421,extracellular region part|GO:0005615,extracellular space	0	ssc04610,Complement and coagulation cascades|ssc05133,Pertussis	5	6	6	6	6	5	6	6	5	31.1	29.1	257	31.1	31.1	26.1	48470000	44016000	48794000	0.00017952	0.000166843	0.000163548
tr|A0A480PM27|A0A480PM27_PIGChlorideintracellularchannelproteinOS=SusscrofaOX=9823PE=3SV=1;tr|A0A480MEU3|A0A480MEU3_PIGChlorideintracellularchannelproteinOS=SusscrofaOX=9823PE=3SV=1;tr|A0A287B2P1|A0A287B2P1_PIGChlorideintracellularchannelproteinOS=SusscrofaOX=9823GN=CLIC1PE=3SV=1;tr|A0A0B8S0A2|A0A0B8S0A2_PIGChlorideintracellularchannelproteinOS=SusscrofadomesticusOX=9825GN=CLIC1PE=3SV=1;tr|A0A480…	A0A480PM27	tr|A0A480PM27|A0A480PM27_PIG Chloride intracellular channel protein OS=Sus scrofa OX=9823 PE=3 SV=1;tr|A0A480MEU3|A0A480MEU3_PIG Chloride intracellular channel protein OS=Sus scrofa OX=9823 PE=3 SV=1;tr|A0A287B2P1|A0A287B2P1_PIG Chloride intracellular chan	Chloride intracellular channel protein	Sus scrofa						13	4	4	4	4	4	4	4	4	28.8	22.152	198	28.8	28.8	28.8	48446000	45140000	47039000	0.000179431	0.000171103	0.000157665
tr|A0A481C430|A0A481C430_PIGMetalloproteinaseinhibitor1(Fragment)OS=SusscrofaOX=9823PE=4SV=1;tr|A0A481C427|A0A481C427_PIGMetalloproteinaseinhibitor1(Fragment)OS=SusscrofaOX=9823PE=4SV=1;tr|A0A481C2G2|A0A481C2G2_PIGMetalloproteinaseinhibitor1(Fragment)OS=SusscrofaOX=9823PE=4SV=1;tr|A0A481C2P7|A0A481C2P7_PIGMetalloproteinaseinhibitor1(Fragment)OS=SusscrofaOX=9823PE=4SV=1;tr|F1RWV2|F1RWV2_PIGMetallo…	A0A481C430	tr|A0A481C430|A0A481C430_PIG Metalloproteinase inhibitor 1 (Fragment) OS=Sus scrofa OX=9823 PE=4 SV=1;tr|A0A481C427|A0A481C427_PIG Metalloproteinase inhibitor 1 (Fragment) OS=Sus scrofa OX=9823 PE=4 SV=1;tr|A0A481C2G2|A0A481C2G2_PIG Metalloproteinase inhib	Metalloproteinase inhibitor 1 (Fragment)	Sus scrofa						40	3	3	3	2	1	3	2	1	22	21.347	191	22	13.6	3.7	48395000	33911000	41041000	0.000179242	0.00012854	0.000137561
tr|A0A481AN65|A0A481AN65_PIGPre-Blymphocyteprotein3(Fragment)OS=SusscrofaOX=9823PE=4SV=1;tr|A0A481APU0|A0A481APU0_PIGPre-Blymphocyteprotein3(Fragment)OS=SusscrofaOX=9823PE=4SV=1;tr|A0A481BPA8|A0A481BPA8_PIGPre-Blymphocyteprotein3(Fragment)OS=SusscrofaOX=9823PE=4SV=1;tr|A0A480QY87|A0A480QY87_PIGPre-Blymphocyteprotein3(Fragment)OS=SusscrofaOX=9823PE=4SV=1;tr|A0A480EC60|A0A480EC60_PIGPre-Blymphocyte…	A0A481AN65	tr|A0A481AN65|A0A481AN65_PIG Pre-B lymphocyte protein 3 (Fragment) OS=Sus scrofa OX=9823 PE=4 SV=1;tr|A0A481APU0|A0A481APU0_PIG Pre-B lymphocyte protein 3 (Fragment) OS=Sus scrofa OX=9823 PE=4 SV=1	Pre-B lymphocyte protein 3 (Fragment)	Sus scrofa						5	3	1	3	3	3	1	1	1	19.5	22.837	210	19.5	19.5	19.5	48345000	40641000	55868000	0.000179057	0.00015405	0.000187258
tr|F1SFF8|F1SFF8_PIGAlpha-1,4glucanphosphorylaseOS=SusscrofaOX=9823GN=PYGLPE=1SV=3;tr|B1A8Z3|B1A8Z3_PIGAlpha-1,4glucanphosphorylaseOS=SusscrofaOX=9823PE=2SV=1;tr|A0A480DQ72|A0A480DQ72_PIGAlpha-1,4glucanphosphorylaseOS=SusscrofaOX=9823PE=3SV=1;tr|A0A480ZXX1|A0A480ZXX1_PIGAlpha-1,4glucanphosphorylaseOS=SusscrofaOX=9823PE=3SV=1;tr|A0A480VJB2|A0A480VJB2_PIGAlpha-1,4glucanphosphorylaseOS=SusscrofaOX=9…	F1SFF8	tr|F1SFF8|F1SFF8_PIG Alpha-1,4 glucan phosphorylase OS=Sus scrofa OX=9823 GN=PYGL PE=1 SV=3;tr|B1A8Z3|B1A8Z3_PIG Alpha-1,4 glucan phosphorylase OS=Sus scrofa OX=9823 PE=2 SV=1;tr|A0A480DQ72|A0A480DQ72_PIG Alpha-1,4 glucan phosphorylase OS=Sus scrofa OX=982	Alpha-1,4 glucan phosphorylase	Sus scrofa	PYGL	GO:0044248,cellular catabolic process|GO:0009251,glucan catabolic process|GO:0006091,generation of precursor metabolites and energy|GO:0044699,single-organism process|GO:0044247,cellular polysaccharide catabolic process|GO:0044712,single-organism catabolic process|GO:0044710,single-organism metabolic process|GO:0044262,cellular carbohydrate metabolic process|GO:0044260,cellular macromolecule meta…	GO:0005737,cytoplasm|GO:0005622,intracellular|GO:0043230,extracellular organelle|GO:0031982,vesicle|GO:0044421,extracellular region part|GO:0043227,membrane-bounded organelle|GO:0044464,cell part|GO:0005623,cell|GO:0031988,membrane-bounded vesicle|GO:0005576,extracellular region|GO:0044424,intracellular part|GO:1903561,extracellular vesicle|GO:0065010,extracellular membrane-bounded organelle|GO:0…	GO:0043168,anion binding|GO:0097159,organic cyclic compound binding|GO:0004645,phosphorylase activity|GO:0043167,ion binding|GO:0003824,catalytic activity|GO:0016740,transferase activity|GO:0048037,cofactor binding|GO:0030170,pyridoxal phosphate binding|GO:0016757,transferase activity, transferring glycosyl groups|GO:0016758,transferase activity, transferring hexosyl groups|GO:0008184,glycogen ph…	ssc00500,Starch and sucrose metabolism|ssc04931,Insulin resistance|ssc01100,Metabolic pathways|ssc04922,Glucagon signaling pathway|ssc04910,Insulin signaling pathway	45	30	27	28	26	29	26	23	26	42.4	97.562	854	40.2	35.4	40.9	47796000	42993000	49049000	0.000177024	0.000162965	0.000164403
tr|A0A480L092|A0A480L092_PIGCathelicidinantimicrobialpeptidepreproprotein(Fragment)OS=SusscrofaOX=9823PE=3SV=1	A0A480L092	tr|A0A480L092|A0A480L092_PIG Cathelicidin antimicrobial peptide preproprotein (Fragment) OS=Sus scrofa OX=9823 PE=3 SV=1	Cathelicidin antimicrobial peptide preproprotein (Fragment)	Sus scrofa						1	12	0	12	12	12	0	0	0	55	19.334	169	55	55	55	46717000	35684000	58167000	0.000173027	0.00013526	0.000194964
tr|A0A287BCD6|A0A287BCD6_PIGSERPINdomain-containingproteinOS=SusscrofaOX=9823GN=LOC110261637PE=3SV=1;tr|A0A286ZNE9|A0A286ZNE9_PIGSERPINdomain-containingproteinOS=SusscrofaOX=9823GN=LOC110261637PE=3SV=1;tr|A0A287AY89|A0A287AY89_PIGSERPINdomain-containingproteinOS=SusscrofaOX=9823GN=LOC110261637PE=3SV=1;tr|A0A287AAT5|A0A287AAT5_PIGSERPINdomain-containingproteinOS=SusscrofaOX=9823PE=3SV=1;tr|A0A480Z…	A0A287BCD6	tr|A0A287BCD6|A0A287BCD6_PIG SERPIN domain-containing protein OS=Sus scrofa OX=9823 GN=LOC110261637 PE=3 SV=1;tr|A0A286ZNE9|A0A286ZNE9_PIG SERPIN domain-containing protein OS=Sus scrofa OX=9823 GN=LOC110261637 PE=3 SV=1;tr|A0A287AY89|A0A287AY89_PIG SERPIN	SERPIN domain-containing protein	Sus scrofa	LOC110261637					10	9	9	8	8	9	8	8	9	27.3	42.972	385	24.2	24.2	27.3	46713000	53468000	55215000	0.000173012	0.000202671	0.00018507
tr|A0A287APZ8|A0A287APZ8_PIGSuperoxidedismutaseOS=SusscrofaOX=9823GN=SOD2PE=1SV=1;tr|A0A480UKH2|A0A480UKH2_PIGSuperoxidedismutaseOS=SusscrofaOX=9823PE=3SV=1;tr|A0A481AID5|A0A481AID5_PIGSuperoxidedismutase(Fragment)OS=SusscrofaOX=9823PE=3SV=1;tr|A0A481D5A1|A0A481D5A1_PIGSuperoxidedismutaseOS=SusscrofaOX=9823PE=3SV=1;tr|A0A287A4Z2|A0A287A4Z2_PIGSuperoxidedismutaseOS=SusscrofaOX=9823GN=SOD2PE=1SV=1;…	A0A287APZ8	tr|A0A287APZ8|A0A287APZ8_PIG Superoxide dismutase OS=Sus scrofa OX=9823 GN=SOD2 PE=1 SV=1;tr|A0A480UKH2|A0A480UKH2_PIG Superoxide dismutase OS=Sus scrofa OX=9823 PE=3 SV=1;tr|A0A481AID5|A0A481AID5_PIG Superoxide dismutase (Fragment) OS=Sus scrofa OX=9823 P	Superoxide dismutase	Sus scrofa	SOD2	GO:0006633,fatty acid biosynthetic process|GO:0006631,fatty acid metabolic process|GO:0019752,carboxylic acid metabolic process|GO:0044249,cellular biosynthetic process|GO:0044281,small molecule metabolic process|GO:0044283,small molecule biosynthetic process|GO:0072330,monocarboxylic acid biosynthetic process|GO:0044699,single-organism process|GO:1901576,organic substance biosynthetic process|GO…	GO:0044425,membrane part|GO:0016021,integral component of membrane|GO:0016020,membrane|GO:0031224,intrinsic component of membrane|GO:0005783,endoplasmic reticulum|GO:0005789,endoplasmic reticulum membrane|GO:0042175,nuclear outer membrane-endoplasmic reticulum membrane network|GO:0043229,intracellular organelle|GO:0043227,membrane-bounded organelle|GO:0043226,organelle|GO:0005737,cytoplasm|GO:003…	GO:0003824,catalytic activity|GO:0016717,oxidoreductase activity, acting on paired donors, with oxidation of a pair of donors resulting in the reduction of molecular oxygen to two molecules of water|GO:0016705,oxidoreductase activity, acting on paired donors, with incorporation or reduction of molecular oxygen|GO:0016491,oxidoreductase activity|GO:0016215,acyl-CoA desaturase activity|GO:0004768,s…	ssc01040,Biosynthesis of unsaturated fatty acids|ssc01212,Fatty acid metabolism|ssc03320,PPAR signaling pathway|ssc04152,AMPK signaling pathway	13	4	4	4	4	4	4	4	4	26.4	22.047	197	26.4	26.4	26.4	46534000	37456000	53752000	0.00017235	0.000141977	0.000180166
tr|A0A287BAB3|A0A287BAB3_PIGIg-likedomain-containingproteinOS=SusscrofaOX=9823PE=4SV=1;tr|A0A287B1M5|A0A287B1M5_PIGIg-likedomain-containingproteinOS=SusscrofaOX=9823PE=4SV=1;tr|A0A286ZK97|A0A286ZK97_PIGIg-likedomain-containingproteinOS=SusscrofaOX=9823PE=4SV=1;tr|A0A287AQ45|A0A287AQ45_PIGIg-likedomain-containingproteinOS=SusscrofaOX=9823PE=4SV=1;tr|A0A287BKY4|A0A287BKY4_PIGUncharacterizedproteinO…	A0A287BAB3	tr|A0A287BAB3|A0A287BAB3_PIG Ig-like domain-containing protein OS=Sus scrofa OX=9823 PE=4 SV=1;tr|A0A287B1M5|A0A287B1M5_PIG Ig-like domain-containing protein OS=Sus scrofa OX=9823 PE=4 SV=1;tr|A0A286ZK97|A0A286ZK97_PIG Ig-like domain-containing protein OS=	Ig-like domain-containing protein	Sus scrofa		GO:0050896,response to stimulus|GO:0002376,immune system process|GO:0002377,immunoglobulin production|GO:0006955,immune response|GO:0002440,production of molecular mediator of immune response	GO:0005576,extracellular region|GO:0005615,extracellular space|GO:0044421,extracellular region part	0	0	15	4	0	4	4	4	0	0	0	49.1	12.24	114	49.1	49.1	49.1	44614000	29694000	29864000	0.000165238	0.000112555	0.000100098
tr|A0A480K4B9|A0A480K4B9_PIG60SacidicribosomalproteinP2(Fragment)OS=SusscrofaOX=9823PE=3SV=1;tr|A0A480W7S6|A0A480W7S6_PIG60SacidicribosomalproteinP2(Fragment)OS=SusscrofaOX=9823PE=3SV=1;tr|A0A480W705|A0A480W705_PIG60SacidicribosomalproteinP2(Fragment)OS=SusscrofaOX=9823PE=3SV=1;tr|A0A480NGQ0|A0A480NGQ0_PIG60SacidicribosomalproteinP2OS=SusscrofaOX=9823PE=3SV=1;tr|A0A480VEB3|A0A480VEB3_PIG60Sacidic…	A0A480K4B9	tr|A0A480K4B9|A0A480K4B9_PIG 60S acidic ribosomal protein P2 (Fragment) OS=Sus scrofa OX=9823 PE=3 SV=1;tr|A0A480W7S6|A0A480W7S6_PIG 60S acidic ribosomal protein P2 (Fragment) OS=Sus scrofa OX=9823 PE=3 SV=1;tr|A0A480W705|A0A480W705_PIG 60S acidic ribosoma	60S acidic ribosomal protein P2 (Fragment)	Sus scrofa						41	5	1	5	5	5	1	1	1	42.2	17.535	166	42.2	42.2	42.2	44349000	47031000	47102000	0.000164257	0.000178271	0.000157877
tr|F1RS36|F1RS36_PIGEndoplasmicreticulumchaperoneBiPOS=SusscrofaOX=9823GN=HSPA5PE=1SV=3;tr|A0A480UTY3|A0A480UTY3_PIG78kDaglucose-regulatedproteinOS=SusscrofaOX=9823PE=3SV=1;tr|A0A481ALV4|A0A481ALV4_PIG78kDaglucose-regulatedprotein(Fragment)OS=SusscrofaOX=9823PE=3SV=1;tr|A0A480WG01|A0A480WG01_PIG78kDaglucose-regulatedproteinOS=SusscrofaOX=9823PE=3SV=1;tr|A0A480NI49|A0A480NI49_PIG78kDaglucose-regul…	F1RS36	tr|F1RS36|F1RS36_PIG Endoplasmic reticulum chaperone BiP OS=Sus scrofa OX=9823 GN=HSPA5 PE=1 SV=3;tr|A0A480UTY3|A0A480UTY3_PIG 78 kDa glucose-regulated protein OS=Sus scrofa OX=9823 PE=3 SV=1;tr|A0A481ALV4|A0A481ALV4_PIG 78 kDa glucose-regulated protein (F	Endoplasmic reticulum chaperone BiP	Sus scrofa	HSPA5					25	15	14	15	15	15	14	14	14	27.7	68.786	624	27.7	27.7	27.7	44242000	42485000	45764000	0.000163861	0.00016104	0.000153392
sp|P21753|TYB10_PIGThymosinbeta-10OS=SusscrofaOX=9823GN=TMSB10PE=1SV=2	P21753	sp|P21753|TYB10_PIG Thymosin beta-10 OS=Sus scrofa OX=9823 GN=TMSB10 PE=1 SV=2	Thymosin beta-10	Sus scrofa	TMSB10					1	2	1	1	2	2	1	1	1	50	4.8234	42	33.3	50	50	44053000	37913000	44351000	0.000163161	0.000143709	0.000148656
tr|A0A481ATJ6|A0A481ATJ6_PIGPre-Blymphocyteprotein3OS=SusscrofaOX=9823PE=4SV=1	A0A481ATJ6	tr|A0A481ATJ6|A0A481ATJ6_PIG Pre-B lymphocyte protein 3 OS=Sus scrofa OX=9823 PE=4 SV=1	Pre-B lymphocyte protein 3	Sus scrofa						1	3	3	2	2	3	2	2	3	32.1	14.575	140	20.7	20.7	32.1	43953000	42853000	59489000	0.00016279	0.000162434	0.000199395
tr|A0A480MPI6|A0A480MPI6_PIGHeterogeneousnuclearribonucleoproteinA1isoformbOS=SusscrofaOX=9823PE=4SV=1;tr|A0A480KSK1|A0A480KSK1_PIGHeterogeneousnuclearribonucleoproteinA1isoformbOS=SusscrofaOX=9823PE=4SV=1;tr|A0A480QEB9|A0A480QEB9_PIGHeterogeneousnuclearribonucleoproteinA1isoformbOS=SusscrofaOX=9823PE=4SV=1;tr|A0A480KSY5|A0A480KSY5_PIGHeterogeneousnuclearribonucleoproteinA1isoformbOS=SusscrofaOX=…	A0A480MPI6	tr|A0A480MPI6|A0A480MPI6_PIG Heterogeneous nuclear ribonucleoprotein A1 isoform b OS=Sus scrofa OX=9823 PE=4 SV=1;tr|A0A480KSK1|A0A480KSK1_PIG Heterogeneous nuclear ribonucleoprotein A1 isoform b OS=Sus scrofa OX=9823 PE=4 SV=1;tr|A0A480QEB9|A0A480QEB9_PIG	Heterogeneous nuclear ribonucleoprotein A1 isoform b	Sus scrofa						43	5	5	5	4	4	5	4	4	36.7	22.553	199	36.7	28.6	26.6	43785000	28611000	42264000	0.000162168	0.00010845	0.000141661
tr|A0A480R0A6|A0A480R0A6_PIGPre-Blymphocyteprotein3(Fragment)OS=SusscrofaOX=9823PE=4SV=1	A0A480R0A6	tr|A0A480R0A6|A0A480R0A6_PIG Pre-B lymphocyte protein 3 (Fragment) OS=Sus scrofa OX=9823 PE=4 SV=1	Pre-B lymphocyte protein 3 (Fragment)	Sus scrofa						1	1	1	1	1	1	1	1	1	12.4	13.312	129	12.4	12.4	12.4	42852000	34471000	47509000	0.000158712	0.000130662	0.000159241
tr|A0A480R4S5|A0A480R4S5_PIGSerumamyloidAproteinOS=SusscrofaOX=9823PE=3SV=1;tr|A0A480EW44|A0A480EW44_PIGSAA2-SAA2protein(Fragment)OS=SusscrofaOX=9823PE=4SV=1;tr|F1S9B8|F1S9B8_PIGSerumamyloidAproteinOS=SusscrofaOX=9823GN=SAA4PE=1SV=3	A0A480R4S5	tr|A0A480R4S5|A0A480R4S5_PIG Serum amyloid A protein OS=Sus scrofa OX=9823 PE=3 SV=1;tr|A0A480EW44|A0A480EW44_PIG SAA2-SAA2 protein (Fragment) OS=Sus scrofa OX=9823 PE=4 SV=1;tr|F1S9B8|F1S9B8_PIG Serum amyloid A protein OS=Sus scrofa OX=9823 GN=SAA4 PE=1 S	Serum amyloid A protein	Sus scrofa						3	3	3	2	3	2	2	3	2	19.3	15.079	135	12.6	19.3	12.6	42837000	65270000	41760000	0.000158657	0.000247406	0.000139971
tr|A0A481CVQ8|A0A481CVQ8_PIGIgGheavychain(Fragment)OS=SusscrofaOX=9823PE=4SV=1	A0A481CVQ8	tr|A0A481CVQ8|A0A481CVQ8_PIG IgG heavy chain (Fragment) OS=Sus scrofa OX=9823 PE=4 SV=1	IgG heavy chain (Fragment)	Sus scrofa						1	2	1	2	2	2	1	1	1	17.4	19.297	178	17.4	17.4	17.4	42414000	40349000	49600000	0.00015709	0.000152943	0.000166249
tr|A0A480ZZE9|A0A480ZZE9_PIGProteasomesubunitbetatype-4OS=SusscrofaOX=9823PE=4SV=1;tr|A0A480K1K7|A0A480K1K7_PIGProteasomesubunitbetaOS=SusscrofaOX=9823PE=3SV=1;tr|A0A480YLZ7|A0A480YLZ7_PIGProteasomesubunitbetaOS=SusscrofaOX=9823PE=3SV=1;tr|A0A480NZG7|A0A480NZG7_PIGProteasomesubunitbetaOS=SusscrofaOX=9823PE=3SV=1;tr|A0A481AQK1|A0A481AQK1_PIGProteasomesubunitbetaOS=SusscrofaOX=9823PE=3SV=1;tr|A0A48…	A0A480ZZE9	tr|A0A480ZZE9|A0A480ZZE9_PIG Proteasome subunit beta type-4 OS=Sus scrofa OX=9823 PE=4 SV=1;tr|A0A480K1K7|A0A480K1K7_PIG Proteasome subunit beta OS=Sus scrofa OX=9823 PE=3 SV=1;tr|A0A480YLZ7|A0A480YLZ7_PIG Proteasome subunit beta OS=Sus scrofa OX=9823 PE=3	Proteasome subunit beta type-4	Sus scrofa						27	3	3	3	3	3	3	3	3	24.1	19.165	170	24.1	24.1	24.1	42405000	29870000	38973000	0.000157057	0.000113222	0.00013063
tr|A0A287B7J2|A0A287B7J2_PIGGSTN-terminaldomain-containingproteinOS=SusscrofaOX=9823PE=4SV=1;tr|A0A480TI19|A0A480TI19_PIGGlutathioneS-transferaseMu1isoform1(Fragment)OS=SusscrofaOX=9823PE=4SV=1;tr|A0A480TI17|A0A480TI17_PIGGlutathioneS-transferaseMu1isoform1(Fragment)OS=SusscrofaOX=9823PE=4SV=1;tr|A0A481DM94|A0A481DM94_PIGGlutathioneS-transferaseMu4isoformX1OS=SusscrofaOX=9823PE=3SV=1;tr|A0A480RYC…	A0A287B7J2	tr|A0A287B7J2|A0A287B7J2_PIG GST N-terminal domain-containing protein OS=Sus scrofa OX=9823 PE=4 SV=1;tr|A0A480TI19|A0A480TI19_PIG Glutathione S-transferase Mu 1 isoform 1 (Fragment) OS=Sus scrofa OX=9823 PE=4 SV=1;tr|A0A480TI17|A0A480TI17_PIG Glutathione	GST N-terminal domain-containing protein	Sus scrofa		GO:0008152,metabolic process|GO:0044248,cellular catabolic process|GO:0006805,xenobiotic metabolic process|GO:0034641,cellular nitrogen compound metabolic process|GO:0006807,nitrogen compound metabolic process|GO:0070887,cellular response to chemical stimulus|GO:0042178,xenobiotic catabolic process|GO:1901360,organic cyclic compound metabolic process|GO:0051716,cellular response to stimulus|GO:00…	GO:0005737,cytoplasm|GO:0044464,cell part|GO:0005623,cell|GO:0005622,intracellular|GO:0044424,intracellular part	GO:0016765,transferase activity, transferring alkyl or aryl (other than methyl) groups|GO:0016740,transferase activity|GO:0004364,glutathione transferase activity|GO:0003824,catalytic activity|GO:1901681,sulfur compound binding|GO:0043168,anion binding|GO:0042277,peptide binding|GO:0072341,modified amino acid binding|GO:0033218,amide binding|GO:0019899,enzyme binding|GO:0043167,ion binding|GO:000…	0	204	2	2	2	2	2	2	2	2	51	6.0088	51	51	51	51	42068000	33630000	43359000	0.000155809	0.000127475	0.000145331
tr|A0A287B1C7|A0A287B1C7_PIGLaminisoformCOS=SusscrofaOX=9823GN=LMNAPE=1SV=1;tr|A0A480LVR4|A0A480LVR4_PIGLaminisoformA-delta50OS=SusscrofaOX=9823PE=3SV=1;tr|A0A480LQ12|A0A480LQ12_PIGLaminisoformCOS=SusscrofaOX=9823PE=3SV=1;tr|A0A481BQR6|A0A481BQR6_PIGLaminisoformA-delta50OS=SusscrofaOX=9823PE=3SV=1;tr|A0A480UKR2|A0A480UKR2_PIGLaminisoformCOS=SusscrofaOX=9823PE=3SV=1;tr|A0A481BN61|A0A481BN61_PIGLam…	A0A287B1C7	tr|A0A287B1C7|A0A287B1C7_PIG Lamin isoform C OS=Sus scrofa OX=9823 GN=LMNA PE=1 SV=1;tr|A0A480LVR4|A0A480LVR4_PIG Lamin isoform A-delta50 OS=Sus scrofa OX=9823 PE=3 SV=1;tr|A0A480LQ12|A0A480LQ12_PIG Lamin isoform C OS=Sus scrofa OX=9823 PE=3 SV=1;tr|A0A481	Lamin isoform C	Sus scrofa	LMNA	GO:0034504,protein localization to nucleus|GO:0090342,regulation of cell aging|GO:0090343,positive regulation of cell aging|GO:0008104,protein localization|GO:0050789,regulation of biological process|GO:0044699,single-organism process|GO:0070727,cellular macromolecule localization|GO:0065007,biological regulation|GO:0048518,positive regulation of biological process|GO:0033036,macromolecule locali…	GO:0031974,membrane-enclosed lumen|GO:0031975,envelope|GO:0043229,intracellular organelle|GO:0043228,non-membrane-bounded organelle|GO:0043227,membrane-bounded organelle|GO:0043226,organelle|GO:0034399,nuclear periphery|GO:0045111,intermediate filament cytoskeleton|GO:0031981,nuclear lumen|GO:0005634,nucleus|GO:0005635,nuclear envelope|GO:0005654,nucleoplasm|GO:0044430,cytoskeletal part|GO:000565…	GO:0005198,structural molecule activity	ssc05414,Dilated cardiomyopathy (DCM)|ssc05412,Arrhythmogenic right ventricular cardiomyopathy (ARVC)|ssc04210,Apoptosis|ssc05410,Hypertrophic cardiomyopathy (HCM)	28	19	18	18	18	17	17	17	16	37.8	65.184	572	35.8	35.8	34.3	41800000	36360000	35466000	0.000154816	0.000137823	0.000118875
tr|A0A481BS17|A0A481BS17_PIGPre-Blymphocyteprotein3(Fragment)OS=SusscrofaOX=9823PE=4SV=1	A0A481BS17	tr|A0A481BS17|A0A481BS17_PIG Pre-B lymphocyte protein 3 (Fragment) OS=Sus scrofa OX=9823 PE=4 SV=1	Pre-B lymphocyte protein 3 (Fragment)	Sus scrofa						1	3	2	3	3	3	2	2	2	27.3	12.775	121	27.3	27.3	27.3	41755000	35968000	42683000	0.000154649	0.000136337	0.000143065
sp|Q29290|CYTB_PIGCystatin-BOS=SusscrofaOX=9823GN=CSTBPE=1SV=1;tr|A0A480LTN3|A0A480LTN3_PIGCystatin-BOS=SusscrofaOX=9823PE=3SV=1;tr|A0A480P2Y9|A0A480P2Y9_PIGCystatin-B(Fragment)OS=SusscrofaOX=9823PE=4SV=1;tr|A4USB5|A4USB5_PIGCystatinBOS=SusscrofaOX=9823PE=2SV=1;tr|A3RG87|A3RG87_PIGCystatinBproteinOS=SusscrofaOX=9823GN=CstBPE=2SV=1;tr|Q95KQ9|Q95KQ9_PIGCystatinB(Fragment)OS=SusscrofaOX=9823GN=cstbP…	Q29290	sp|Q29290|CYTB_PIG Cystatin-B OS=Sus scrofa OX=9823 GN=CSTB PE=1 SV=1;tr|A0A480LTN3|A0A480LTN3_PIG Cystatin-B OS=Sus scrofa OX=9823 PE=3 SV=1;tr|A0A480P2Y9|A0A480P2Y9_PIG Cystatin-B (Fragment) OS=Sus scrofa OX=9823 PE=4 SV=1;tr|A4USB5|A4USB5_PIG Cystatin B	Cystatin-B	Sus scrofa	CSTB	GO:0009892,negative regulation of metabolic process|GO:0080090,regulation of primary metabolic process|GO:0019222,regulation of metabolic process|GO:0031324,negative regulation of cellular metabolic process|GO:0031323,regulation of cellular metabolic process|GO:0043086,negative regulation of catalytic activity|GO:0044267,cellular protein metabolic process|GO:0051248,negative regulation of protein…	GO:0005737,cytoplasm|GO:0044464,cell part|GO:0005623,cell|GO:0005622,intracellular|GO:0044424,intracellular part	GO:0004866,endopeptidase inhibitor activity|GO:0061135,endopeptidase regulator activity|GO:0061134,peptidase regulator activity|GO:0030414,peptidase inhibitor activity|GO:0004869,cysteine-type endopeptidase inhibitor activity|GO:0004857,enzyme inhibitor activity|GO:0098772,molecular function regulator|GO:0030234,enzyme regulator activity	0	9	3	3	3	3	3	3	3	3	42.9	11.13	98	42.9	42.9	42.9	41502000	46455000	54833000	0.000153712	0.000176088	0.000183789
tr|A0A480LTC8|A0A480LTC8_PIGActin,cytoplasmic1OS=SusscrofaOX=9823PE=3SV=1	A0A480LTC8	tr|A0A480LTC8|A0A480LTC8_PIG Actin, cytoplasmic 1 OS=Sus scrofa OX=9823 PE=3 SV=1	Actin, cytoplasmic 1	Sus scrofa						1	6	1	6	6	6	1	1	1	39.3	27.2	247	39.3	39.3	39.3	41502000	63644000	51699000	0.000153712	0.000241243	0.000173285
tr|A0A480TQY4|A0A480TQY4_PIGSerotransferrinisoform1OS=SusscrofaOX=9823PE=3SV=1	A0A480TQY4	tr|A0A480TQY4|A0A480TQY4_PIG Serotransferrin isoform 1 OS=Sus scrofa OX=9823 PE=3 SV=1	Serotransferrin isoform 1	Sus scrofa						1	67	0	65	67	63	0	0	0	79.7	79.098	716	79.2	79.7	79.2	41448000	41697000	38214000	0.000153512	0.000158053	0.000128086
tr|A0A480XC34|A0A480XC34_PIGIgMOS=SusscrofaOX=9823PE=4SV=1	A0A480XC34	tr|A0A480XC34|A0A480XC34_PIG IgM OS=Sus scrofa OX=9823 PE=4 SV=1	IgM	Sus scrofa						1	18	0	18	18	18	0	0	0	54.4	44.724	406	54.4	54.4	54.4	40956000	32377000	44399000	0.00015169	0.000122725	0.000148817
tr|I3L9V2|I3L9V2_PIGSynapticvesiclemembraneproteinVAT-1homologOS=SusscrofaOX=9823GN=VAT1PE=1SV=1;tr|A0A480TUU1|A0A480TUU1_PIGSynapticvesiclemembraneproteinVAT-1homologOS=SusscrofaOX=9823PE=4SV=1;tr|A0A480W455|A0A480W455_PIGSynapticvesiclemembraneproteinVAT-1homolog(Fragment)OS=SusscrofaOX=9823PE=4SV=1;tr|A0A480W1N2|A0A480W1N2_PIGSynapticvesiclemembraneproteinVAT-1homologOS=SusscrofaOX=9823PE=4SV=…	I3L9V2	tr|I3L9V2|I3L9V2_PIG Synaptic vesicle membrane protein VAT-1 homolog OS=Sus scrofa OX=9823 GN=VAT1 PE=1 SV=1;tr|A0A480TUU1|A0A480TUU1_PIG Synaptic vesicle membrane protein VAT-1 homolog OS=Sus scrofa OX=9823 PE=4 SV=1;tr|A0A480W455|A0A480W455_PIG Synaptic	Synaptic vesicle membrane protein VAT-1 homolog	Sus scrofa	VAT1	GO:0022603,regulation of anatomical structure morphogenesis|GO:0051129,negative regulation of cellular component organization|GO:0051128,regulation of cellular component organization|GO:0061025,membrane fusion|GO:0061024,membrane organization|GO:0010821,regulation of mitochondrion organization|GO:0010823,negative regulation of mitochondrion organization|GO:0009653,anatomical structure morphogenes…	GO:0043230,extracellular organelle|GO:0031982,vesicle|GO:0044421,extracellular region part|GO:0043227,membrane-bounded organelle|GO:0031988,membrane-bounded vesicle|GO:0005576,extracellular region|GO:1903561,extracellular vesicle|GO:0065010,extracellular membrane-bounded organelle|GO:0043226,organelle|GO:0070062,extracellular exosome	GO:0005488,binding|GO:0043169,cation binding|GO:0046914,transition metal ion binding|GO:0043167,ion binding|GO:0003824,catalytic activity|GO:0008270,zinc ion binding|GO:0046872,metal ion binding|GO:0016491,oxidoreductase activity	0	8	8	8	7	7	7	7	7	7	32.5	42.687	400	28.8	28.8	26.8	40918000	32479000	46872000	0.000151549	0.000123112	0.000157106
tr|A0A480TN25|A0A480TN25_PIGSerotransferrinisoform1OS=SusscrofaOX=9823PE=3SV=1	A0A480TN25	tr|A0A480TN25|A0A480TN25_PIG Serotransferrin isoform 1 OS=Sus scrofa OX=9823 PE=3 SV=1	Serotransferrin isoform 1	Sus scrofa						1	71	0	69	70	66	0	0	0	85.4	78.173	710	84.8	83.9	83.4	40738000	35757000	39098000	0.000150883	0.000135537	0.000131049
[truncated: 580 more rows]

## Sheet: 备注
表头名称	含义
Protein IDs	该蛋白质组所有蛋白质的登录号
Protein names	该蛋白质的名称
Gene names	该蛋白质对应的基因名称
Fasta headers	该蛋白质组中得分最高的蛋白质的登录号和名称，即通常认为的鉴定到的蛋白质信息
Proteins	该蛋白质组中所包含的蛋白质数量
Peptides	用于蛋白质定性分析的唯一肽段数
Unique peptides	用于蛋白质定量分析的唯一肽段数
Mol. Weight[kDa]	蛋白质的理论分子量
Sequence coverage[%]	肽段覆盖率
iBAQ intensity	iBAQ算法得到的归一化后的蛋白质信号强度
